# Supplementary material for: Genome-wide core sets of SNP markers and Fluidigm assays for rapid and effective genotypic identification of Korean cultivars of lettuce (Lactuca sativa L.)
Source: Hortic Res. 2022 May 26;9:uhac119. doi: 10.1093/hr/uhac119 (PMC9343917; doi:10.1093/hr/uhac119)
Supplement: Web_Material_uhac119 [file web_material_uhac119.zip]

Archive with 8 entries (8 files):
- Figure S1.pptx
- Figure S2.pptx
- Figure S3.pptx
- Table S1.xlsx
- Table S2.xlsx
- Table S3.xlsx
- Table S4.xlsx
- Table S5.xlsx
