# Supplementary material for: Genome-wide core sets of SNP markers and Fluidigm assays for rapid and effective genotypic identification of Korean cultivars of lettuce (Lactuca sativa L.)
Source: Hortic Res. 2022 May 26;9:uhac119. doi: 10.1093/hr/uhac119 (PMC9343917; doi:10.1093/hr/uhac119)
Supplement: Web_Material_uhac119 [file web_material_uhac119.zip › Table S1.xlsx]

## Sheet: Table S1
	Table S1. Types of single nucleotide polymorphism identified 90 lettuce cultivars
	Class	Total SNPs	Filtered SNPs
	Total SNP	276343	17877
	Transitions (Ts)	173599	12248
	C>T	87112	6104
	A>G	86487	6144
	Transversions (Tv)	102744	5629
	C>G	16367	1196
	A>T	35764	1396
	A>C	25430	1543
	G>T	25183	1494
	Ts/Tv ratio	1.69	2.18
