# Supplementary material for: Genome-wide core sets of SNP markers and Fluidigm assays for rapid and effective genotypic identification of Korean cultivars of lettuce (Lactuca sativa L.)
Source: Hortic Res. 2022 May 26;9:uhac119. doi: 10.1093/hr/uhac119 (PMC9343917; doi:10.1093/hr/uhac119)
Supplement: Web_Material_uhac119 [file web_material_uhac119.zip › Table S2.xlsx]

## Sheet: Table S2
	Table S2. Summary of the information of 192 core SNP markers
	No.	Marker ID	Marker set	Chromosome	Position	Allele	SNP location	Gene ID	giNumber	ProteinID	Description	MAFa	Heterozygosity	PICb
	SNP001	LV_1_11945871	24 marker set	chr1	11945871	A/G	CDS	Lsat_1_v5_gn_1_10061	gi|357464531	gb|XP_003602547.1	photosystem I reaction center subunit N	0.49	0.5	0.37
	SNP002	LV_1_13440345	24 marker set	chr1	13440345	G/C	CDS	Lsat_1_v5_gn_1_11560	gi|1137180833	gb|OMO57243.1	Peptidase C19, ubiquitin carboxyl-terminal hydrolase 2	0.48	0.5	0.37
	SNP003	LV_1_34628247	96 marker set	chr1	34628247	T/C	-	Intergenic	0	0	0	0.1	0.17	0.16
	SNP004	LV_1_43801046	48 marker set	chr1	43801046	T/A	CDS	Lsat_1_v5_gn_1_37941	gi|225442075	gb|XP_002271630.1	PREDICTED: inter-alpha-trypsin inhibitor heavy chain H3 isoform X1	0.31	0.43	0.34
	SNP005	LV_1_44033573	24 marker set	chr1	44033573	C/T	Intron	Lsat_1_v5_gn_1_37740	gi|976911262	gb|KVH97917.1	AAA+ ATPase domain-containing protein	0.22	0.34	0.28
	SNP006	LV_1_44057814	48 marker set	chr1	44057814	T/C	-	Lsat_1_v5_gn_1_37700	0	0	0	0.17	0.28	0.24
	SNP007	LV_1_44205362	48 marker set	chr1	44205362	G/A	Intron	Lsat_1_v5_gn_1_38501	gi|720057199	gb|XP_010273908.1	PREDICTED: phosphoinositide phosphatase SAC3-like isoform X2	0.3	0.42	0.33
	SNP008	LV_1_50167688	96 marker set	chr1	50167688	C/T	CDS	Lsat_1_v5_gn_1_43941	gi|976913597	gb|KVH99848.1	Ankyrin repeat-containing domain-containing protein	0.11	0.19	0.18
	SNP009	LV_1_69220671	96 marker set	chr1	69220671	T/C	CDS	Lsat_1_v5_gn_1_60521	gi|976926764	gb|KVI10615.1	Leucine-rich repeat-containing protein	0.26	0.39	0.31
	SNP010	LV_1_69220682	24 marker set	chr1	69220682	C/A	CDS	Lsat_1_v5_gn_1_60521	gi|976926764	gb|KVI10615.1	Leucine-rich repeat-containing protein	0.26	0.38	0.31
	SNP011	LV_1_131324826	96 marker set	chr1	131324826	C/T	-	Intergenic	0	0	0	0.42	0.49	0.37
	SNP012	LV_1_192267904	96 marker set	chr1	192267904	A/G	-	Intergenic	0	0	0	0.31	0.43	0.34
	SNP013	LV_1_192968503	96 marker set	chr1	192968503	G/A	-	Intergenic	0	0	0	0.44	0.49	0.37
	SNP014	LV_1_197078363	96 marker set	chr1	197078363	A/C	CDS	Lsat_1_v5_gn_1_121861	gi|976915104	gb|KVI01078.1	Homeodomain-containing protein	0.47	0.5	0.37
	SNP015	LV_1_198387904	96 marker set	chr1	198387904	C/T	-	Intergenic	0	0	0	0.35	0.45	0.35
	SNP016	LV_1_199037727	96 marker set	chr1	199037727	T/G	-	Intergenic	0	0	0	0.42	0.49	0.37
	SNP017	LV_1_200099552	96 marker set	chr1	200099552	T/C	-	Intergenic	0	0	0	0.44	0.49	0.37
	SNP018	LV_1_209305784	96 marker set	chr1	209305784	T/C	CDS	Lsat_1_v5_gn_1_126900	gi|1040829957	gb|XP_017229520.1	PREDICTED: protein TRANSPORT INHIBITOR RESPONSE 1-like	0.34	0.45	0.35
	SNP019	LV_1_209305905	96 marker set	chr1	209305905	T/C	CDS	Lsat_1_v5_gn_1_126900	gi|1040829957	gb|XP_017229520.1	PREDICTED: protein TRANSPORT INHIBITOR RESPONSE 1-like	0.35	0.45	0.35
	SNP020	LV_1_209305982	96 marker set	chr1	209305982	T/C	CDS	Lsat_1_v5_gn_1_126900	gi|1040829957	gb|XP_017229520.1	PREDICTED: protein TRANSPORT INHIBITOR RESPONSE 1-like	0.28	0.4	0.32
	SNP021	LV_1_209306057	96 marker set	chr1	209306057	T/C	CDS	Lsat_1_v5_gn_1_126900	gi|1040829957	gb|XP_017229520.1	PREDICTED: protein TRANSPORT INHIBITOR RESPONSE 1-like	0.35	0.46	0.35
	SNP022	LV_1_210507858	96 marker set	chr1	210507858	C/A	CDS	Lsat_1_v5_gn_1_128600	gi|1026027707	gb|XP_016560109.1	PREDICTED: polyadenylate-binding protein RBP45	0.46	0.5	0.37
	SNP023	LV_2_3447210	96 marker set	chr2	3447210	T/G	CDS	Lsat_1_v5_gn_2_2161	gi|976923340	gb|KVI07679.1	EEIG1/EHBP1 N-terminal domain-containing protein	0.36	0.46	0.36
	SNP024	LV_2_91608296	96 marker set	chr2	91608296	C/A	CDS	Lsat_1_v5_gn_2_40361	gi|976923951	gb|KVI08103.1	Plus-3	0.07	0.14	0.13
	SNP025	LV_2_91614666	24 marker set	chr2	91614666	T/C	CDS	Lsat_1_v5_gn_2_40320	gi|976924026	gb|KVI08124.1	protein of unknown function DUF1771	0.22	0.34	0.28
	SNP026	LV_2_91678103	96 marker set	chr2	91678103	C/T	CDS	Lsat_1_v5_gn_2_40261	gi|255567758	gb|XP_002524857.1	PREDICTED: uncharacterized protein LOC8286363	0.08	0.14	0.13
	SNP027	LV_2_92266880	96 marker set	chr2	92266880	T/A	CDS	Lsat_1_v5_gn_2_39781	gi|1111134804	gb|XP_019253653.1	PREDICTED: long-chain-alcohol oxidase FAO1	0.07	0.14	0.13
	SNP028	LV_2_94495408	96 marker set	chr2	94495408	G/A	CDS	Lsat_1_v5_gn_2_41161	gi|976923805	gb|KVI08032.1	Uncharacterized protein family UPF0016	0.08	0.14	0.13
	SNP029	LV_2_95583988	96 marker set	chr2	95583988	C/A	CDS	Lsat_1_v5_gn_2_41221	gi|700253146	gb|AIU48196.1	MSH1, partial	0.07	0.14	0.13
	SNP030	LV_2_95608533	96 marker set	chr2	95608533	T/C	UTR	Lsat_1_v5_gn_2_41240,Lsat_1_v5_gn_2_41261	gi|747087584	gb|XP_011091341.1	RNA-binding protein CP33, chloroplastic	0.07	0.14	0.13
	SNP031	LV_2_99324812	96 marker set	chr2	99324812	G/A	CDS	Lsat_1_v5_gn_2_43640	gi|661894728	gb|CDP01727.1	unnamed protein product	0.07	0.14	0.13
	SNP032	LV_2_100272511	96 marker set	chr2	100272511	A/T	CDS	Lsat_1_v5_gn_2_42860	gi|1049013671	gb|BAV37883.1	chalcone synthase	0.07	0.14	0.13
	SNP033	LV_2_100625310	96 marker set	chr2	100625310	T/C	CDS	Lsat_1_v5_gn_2_43101	gi|976924249	gb|KVI08249.1	Aminoglycoside phosphotransferase	0.07	0.14	0.13
	SNP034	LV_2_100625472	96 marker set	chr2	100625472	A/T	CDS	Lsat_1_v5_gn_2_43101	gi|976924249	gb|KVI08249.1	Aminoglycoside phosphotransferase	0.07	0.14	0.13
	SNP035	LV_2_106420983	48 marker set	chr2	106420983	C/G	CDS	Lsat_1_v5_gn_2_47620	gi|146289939	gb|ABQ18314.1	S-adenosyl-L-homocysteine hydrolase	0.42	0.49	0.37
	SNP036	LV_2_107414435	48 marker set	chr2	107414435	T/C	-	Intergenic	0	0	0	0.29	0.41	0.33
	SNP037	LV_2_108003611	96 marker set	chr2	108003611	T/G	UTR	Lsat_1_v5_gn_2_49000	gi|747099377	gb|XP_011097741.1	25S rRNA (cytosine-C(5))-methyltransferase nop2	0.07	0.14	0.13
	SNP038	LV_2_117891323	24 marker set	chr2	117891323	C/T	-	Intergenic	0	0	0	0.44	0.49	0.37
	SNP039	LV_2_166026142	96 marker set	chr2	166026142	G/T	Intron	Lsat_1_v5_gn_2_90040	gi|976925195	gb|KVI09106.1	GOLD-like protein	0.44	0.49	0.37
	SNP040	LV_2_166386608	96 marker set	chr2	166386608	C/T	CDS	Lsat_1_v5_gn_2_87921	gi|976925223	gb|KVI09134.1	AAA+ ATPase domain-containing protein	0.48	0.5	0.37
	SNP041	LV_2_166386758	48 marker set	chr2	166386758	T/C	CDS	Lsat_1_v5_gn_2_87921	gi|976925223	gb|KVI09134.1	AAA+ ATPase domain-containing protein	0.5	0.5	0.38
	SNP042	LV_2_166386785	48 marker set	chr2	166386785	A/G	CDS	Lsat_1_v5_gn_2_87921	gi|976925223	gb|KVI09134.1	AAA+ ATPase domain-containing protein	0.47	0.5	0.37
	SNP043	LV_2_166415279	96 marker set	chr2	166415279	T/G	CDS	Lsat_1_v5_gn_2_87781	gi|976925222	gb|KVI09133.1	Pentatricopeptide repeat-containing protein	0.47	0.5	0.37
	SNP044	LV_2_180694606	96 marker set	chr2	180694606	T/C	CDS	Lsat_1_v5_gn_2_103701	gi|747047953	gb|XP_011069965.1	probable polyribonucleotide nucleotidyltransferase 1, chloroplastic	0.16	0.27	0.23
	SNP045	LV_2_196553315	96 marker set	chr2	196553315	C/T	CDS	Lsat_1_v5_gn_2_117381	gi|976925978	gb|KVI09857.1	Major facilitator superfamily domain, general substrate transporter	0.46	0.5	0.37
	SNP046	LV_2_196875713	48 marker set	chr2	196875713	A/C	CDS	Lsat_1_v5_gn_2_118081	gi|976925986	gb|KVI09865.1	Regulator of chromosome condensation 1/beta-lactamase-inhibitor protein II	0.44	0.49	0.37
	SNP047	LV_2_198184421	96 marker set	chr2	198184421	A/G	CDS	Lsat_1_v5_gn_2_119220	gi|976925924	gb|KVI09807.1	Protein kinase, ATP binding site-containing protein	0.36	0.46	0.35
	SNP048	LV_2_198757365	96 marker set	chr2	198757365	C/T	CDS	Lsat_1_v5_gn_2_120001	gi|976691363	gb|KVF86493.1	UDP-glucuronosyl/UDP-glucosyltransferase	0.39	0.48	0.36
	SNP049	LV_2_200264863	96 marker set	chr2	200264863	G/C	CDS	Lsat_1_v5_gn_2_121140	gi|1109301221	gb|XP_019175377.1	PREDICTED: xylulose kinase-like	0.35	0.46	0.35
	SNP050	LV_2_200537660	96 marker set	chr2	200537660	G/A	CDS	Lsat_1_v5_gn_2_121360	gi|657600553	gb|AID52928.1	60S acidic ribosomal protein P0	0.21	0.33	0.28
	SNP051	LV_2_200537693	96 marker set	chr2	200537693	G/A	CDS	Lsat_1_v5_gn_2_121360	gi|657600553	gb|AID52928.1	60S acidic ribosomal protein P0	0.23	0.36	0.29
	SNP052	LV_2_202907698	96 marker set	chr2	202907698	G/A	CDS	Lsat_1_v5_gn_2_124081	gi|976926052	gb|KVI09929.1	hypothetical protein Ccrd_011670	0.26	0.38	0.31
	SNP053	LV_2_213318956	96 marker set	chr2	213318956	T/C	CDS	Lsat_1_v5_gn_2_133560	gi|976926287	gb|KVI10155.1	C4-dicarboxylate transporter/malic acid transport protein	0.45	0.49	0.37
	SNP054	LV_3_64417674	96 marker set	chr3	64417674	G/T	CDS	Lsat_1_v5_gn_3_50001	gi|976904478	gb|KVH92159.1	Barwin-like endoglucanase	0.24	0.37	0.3
	SNP055	LV_3_65136042	96 marker set	chr3	65136042	A/G	CDS	Lsat_1_v5_gn_3_51421	gi|976908929	gb|KVH96123.1	Alpha-amylase, C-terminal beta-sheet	0.24	0.37	0.3
	SNP056	LV_3_66551151	96 marker set	chr3	66551151	C/A	-	Intergenic	0	0	0	0.27	0.39	0.32
	SNP057	LV_3_68819733	24 marker set	chr3	68819733	G/T	CDS	Lsat_1_v5_gn_3_56260	gi|976908992	gb|KVH96181.1	Ankyrin repeat-containing protein	0.42	0.49	0.37
	SNP058	LV_3_98449601	96 marker set	chr3	98449601	G/A	-	Intergenic	0	0	0	0.23	0.35	0.29
	SNP059	LV_3_112329475	96 marker set	chr3	112329475	A/G	CDS	Lsat_1_v5_gn_3_80521	gi|225452099	gb|XP_002284149.1	PREDICTED: protein ABHD17B	0.3	0.42	0.33
	SNP060	LV_3_112329538	96 marker set	chr3	112329538	G/A	CDS	Lsat_1_v5_gn_3_80521	gi|225452099	gb|XP_002284149.1	PREDICTED: protein ABHD17B	0.31	0.43	0.34
	SNP061	LV_3_138915976	96 marker set	chr3	138915976	T/C	-	Intergenic	0	0	0	0.34	0.45	0.35
	SNP062	LV_3_143570120	96 marker set	chr3	143570120	A/G	-	Intergenic	0	0	0	0.4	0.48	0.36
	SNP063	LV_3_144267704	24 marker set	chr3	144267704	A/G	-	Intergenic	0	0	0	0.21	0.33	0.28
	SNP064	LV_3_193677567	96 marker set	chr3	193677567	C/A	CDS	Lsat_1_v5_gn_3_115781	gi|976903554	gb|KVH91411.1	Kelch repeat type 2, partial	0.4	0.48	0.37
	SNP065	LV_3_193678012	192 marker set	chr3	193678012	G/T	CDS	Lsat_1_v5_gn_3_115781	gi|976903554	gb|KVH91411.1	Kelch repeat type 2, partial	0.4	0.48	0.37
	SNP066	LV_4_46313579	48 marker set	chr4	46313579	T/A	CDS	Lsat_1_v5_gn_4_31641	gi|1040929273	gb|XP_017226278.1	PREDICTED: cellulose synthase A catalytic subunit 3 [UDP-forming]	0.06	0.12	0.11
	SNP067	LV_4_47008356	192 marker set	chr4	47008356	A/G	CDS	Lsat_1_v5_gn_4_32381	gi|976910671	gb|KVH97346.1	Myc-type, basic helix-loop-helix (bHLH) domain-containing protein	0.06	0.11	0.1
	SNP068	LV_4_47008491	192 marker set	chr4	47008491	C/T	CDS	Lsat_1_v5_gn_4_32381	gi|976910671	gb|KVH97346.1	Myc-type, basic helix-loop-helix (bHLH) domain-containing protein	0.09	0.16	0.15
	SNP069	LV_4_49067992	192 marker set	chr4	49067992	C/G	CDS	Lsat_1_v5_gn_4_33140	gi|976900872	gb|KVH89033.1	Zinc finger, RING/FYVE/PHD-type	0.44	0.49	0.37
	SNP070	LV_4_49068010	192 marker set	chr4	49068010	T/A	CDS	Lsat_1_v5_gn_4_33140	gi|976900872	gb|KVH89033.1	Zinc finger, RING/FYVE/PHD-type	0.44	0.49	0.37
	SNP071	LV_4_93406830	192 marker set	chr4	93406830	T/C	CDS	Lsat_1_v5_gn_4_61441	gi|976909721	gb|KVH96768.1	Aspartic peptidase	0.25	0.38	0.31
	SNP072	LV_4_152710859	192 marker set	chr4	152710859	C/T	CDS	Lsat_1_v5_gn_4_93560	gi|512501802	gb|AGO03785.1	lipoxygenase 1	0.47	0.5	0.37
	SNP073	LV_4_152711018	192 marker set	chr4	152711018	G/A	CDS	Lsat_1_v5_gn_4_93560	gi|512501802	gb|AGO03785.1	lipoxygenase 1	0.46	0.5	0.37
	SNP074	LV_4_165547811	192 marker set	chr4	165547811	T/C	CDS	Lsat_1_v5_gn_4_98661	gi|1111097767	gb|XP_019244087.1	PREDICTED: clavaminate synthase-like protein At3g21360	0.48	0.5	0.37
	SNP075	LV_4_203395708	48 marker set	chr4	203395708	C/G	CDS	Lsat_1_v5_gn_4_115701	gi|976929457	gb|KVI12305.1	Amine oxidase	0.44	0.49	0.37
	SNP076	LV_4_203479105	192 marker set	chr4	203479105	G/A	CDS	Lsat_1_v5_gn_4_115660	gi|976908543	gb|KVH95760.1	Pentatricopeptide repeat-containing protein	0.24	0.37	0.3
	SNP077	LV_4_226689271	192 marker set	chr4	226689271	T/G	-	Intergenic	0	0	0	0.37	0.47	0.36
	SNP078	LV_4_226864845	192 marker set	chr4	226864845	A/T	Intron	Lsat_1_v5_gn_4_124200	gi|976922046	gb|KVI06658.1	Tetrapyrrole biosynthesis, uroporphyrinogen III synthase	0.48	0.5	0.37
	SNP079	LV_4_226988250	24 marker set	chr4	226988250	G/A	CDS	Lsat_1_v5_gn_4_124120	gi|1098831891	gb|XP_018822425.1	PREDICTED: polyadenylate-binding protein RBP47-like	0.49	0.5	0.37
	SNP080	LV_4_226988341	192 marker set	chr4	226988341	T/C	CDS	Lsat_1_v5_gn_4_124120	gi|1098831891	gb|XP_018822425.1	PREDICTED: polyadenylate-binding protein RBP47-like	0.49	0.5	0.37
	SNP081	LV_4_227138911	48 marker set	chr4	227138911	G/C	CDS	Lsat_1_v5_gn_4_123961	gi|976922054	gb|KVI06666.1	Acyl transferase/acyl hydrolase/lysophospholipase	0.35	0.45	0.35
	SNP082	LV_5_8785574	24 marker set	chr5	8785574	A/G	-	Intergenic	0	0	0	0.16	0.26	0.23
	SNP083	LV_5_8867567	48 marker set	chr5	8867567	C/T	-	Intergenic	0	0	0	0.16	0.27	0.23
	SNP084	LV_5_36437007	24 marker set	chr5	36437007	C/T	Intron	Lsat_1_v5_gn_5_17941	gi|976912394	gb|KVH98876.1	E2F Family	0.43	0.49	0.37
	SNP085	LV_5_78547474	48 marker set	chr5	78547474	C/T	CDS	Lsat_1_v5_gn_5_36660	gi|976898281	gb|KVH87396.1	Major facilitator superfamily domain, general substrate transporter	0.31	0.43	0.34
	SNP086	LV_5_78851840	48 marker set	chr5	78851840	G/C	CDS	Lsat_1_v5_gn_5_36260	gi|976917652	gb|KVI03065.1	Inositol monophosphatase	0.37	0.47	0.36
	SNP087	LV_5_85990986	192 marker set	chr5	85990986	C/G	Upstream_gene	Intergenic	0	0	0	0.31	0.43	0.34
	SNP088	LV_5_99654180	48 marker set	chr5	99654180	A/C	-	Intergenic	0	0	0	0.17	0.28	0.24
	SNP089	LV_5_130936452	192 marker set	chr5	130936452	G/A	CDS	Lsat_1_v5_gn_5_55660	gi|1109257464	gb|XP_019152696.1	PREDICTED: urea-proton symporter DUR3	0.16	0.27	0.23
	SNP090	LV_5_130936627	192 marker set	chr5	130936627	C/T	CDS	Lsat_1_v5_gn_5_55660	gi|1109257464	gb|XP_019152696.1	PREDICTED: urea-proton symporter DUR3	0.16	0.27	0.23
	SNP091	LV_5_139682463	192 marker set	chr5	139682463	G/C	CDS	Lsat_1_v5_gn_5_61021	gi|1028965760	gb|XP_016726386.1	PREDICTED: protein lava lamp-like	0.36	0.46	0.36
	SNP092	LV_5_139689111	192 marker set	chr5	139689111	G/A	CDS	Lsat_1_v5_gn_5_61021	gi|1028965760	gb|XP_016726386.1	PREDICTED: protein lava lamp-like	0.37	0.46	0.36
	SNP093	LV_5_139789436	192 marker set	chr5	139789436	T/C	CDS	Lsat_1_v5_gn_5_62221	gi|976903891	gb|KVH91645.1	Cullin repeat-like-containing domain-containing protein	0.29	0.42	0.33
	SNP094	LV_5_154704384	192 marker set	chr5	154704384	A/G	-	Intergenic	0	0	0	0.43	0.49	0.37
	SNP095	LV_5_155004740	192 marker set	chr5	155004740	G/T	-	Intergenic	0	0	0	0.41	0.48	0.37
	SNP096	LV_5_156923899	192 marker set	chr5	156923899	C/T	-	Intergenic	0	0	0	0.38	0.47	0.36
	SNP097	LV_5_162476622	192 marker set	chr5	162476622	T/C	CDS	Lsat_1_v5_gn_5_71221	gi|976899551	gb|KVH88024.1	Non-heme dioxygenase N-terminal domain-containing protein	0.46	0.5	0.37
	SNP098	LV_5_195465076	48 marker set	chr5	195465076	G/A	CDS	Lsat_1_v5_gn_5_86980	gi|747047727	gb|XP_011069845.1	probable E3 ubiquitin-protein ligase XBOS32	0.18	0.3	0.25
	SNP099	LV_5_203511985	192 marker set	chr5	203511985	T/C	-	Intergenic	0	0	0	0.48	0.5	0.37
	SNP100	LV_5_203783145	192 marker set	chr5	203783145	A/G	CDS	Lsat_1_v5_gn_5_92181	gi|976906313	gb|KVH93758.1	hypothetical protein Ccrd_004185	0.45	0.49	0.37
	SNP101	LV_5_203853711	192 marker set	chr5	203853711	T/G	UTR	Lsat_1_v5_gn_5_92680	gi|747068399	gb|XP_011080956.1	uncharacterized protein LOC105164092	0.42	0.49	0.37
	SNP102	LV_5_205563536	48 marker set	chr5	205563536	A/G	Upstream_gene	Intergenic	0	0	0	0.38	0.47	0.36
	SNP103	LV_5_208747300	192 marker set	chr5	208747300	A/G	-	Intergenic	0	0	0	0.35	0.46	0.35
	SNP104	LV_5_215565705	192 marker set	chr5	215565705	G/T	CDS	Lsat_1_v5_gn_5_99261	gi|976906404	gb|KVH93839.1	Armadillo-type fold	0.48	0.5	0.37
	SNP105	LV_5_216524763	192 marker set	chr5	216524763	C/T	CDS	Lsat_1_v5_gn_5_99761	gi|976900671	gb|KVH88842.1	Armadillo-like helical	0.47	0.5	0.37
	SNP106	LV_5_216529580	192 marker set	chr5	216529580	G/A	CDS	Lsat_1_v5_gn_5_99761	gi|976900671	gb|KVH88842.1	Armadillo-like helical	0.47	0.5	0.37
	SNP107	LV_5_216531668	192 marker set	chr5	216531668	A/C	CDS	Lsat_1_v5_gn_5_99761	gi|976900671	gb|KVH88842.1	Armadillo-like helical	0.33	0.44	0.35
	SNP108	LV_5_216531869	192 marker set	chr5	216531869	G/T	CDS	Lsat_1_v5_gn_5_99761	gi|976900671	gb|KVH88842.1	Armadillo-like helical	0.47	0.5	0.37
	SNP109	LV_5_216947672	192 marker set	chr5	216947672	T/C	CDS	Lsat_1_v5_gn_5_100220	gi|976900659	gb|KVH88830.1	Crotonase superfamily, partial	0.47	0.5	0.37
	SNP110	LV_5_216947687	192 marker set	chr5	216947687	C/T	CDS	Lsat_1_v5_gn_5_100220	gi|976900659	gb|KVH88830.1	Crotonase superfamily, partial	0.47	0.5	0.37
	SNP111	LV_5_223702255	192 marker set	chr5	223702255	T/C	Intron	Lsat_1_v5_gn_5_105721	gi|568214535	gb|NP_001274892.1	serine/threonine-protein kinase SRK2B-like	0.14	0.24	0.21
	SNP112	LV_5_223714134	192 marker set	chr5	223714134	C/T	CDS	Lsat_1_v5_gn_5_105701	gi|976905901	gb|KVH93498.1	DNA helicase, ATP-dependent, RecQ type	0.17	0.29	0.25
	SNP113	LV_5_223788059	192 marker set	chr5	223788059	A/T	CDS	Lsat_1_v5_gn_5_105600	gi|976905895	gb|KVH93492.1	Ankyrin repeat-containing protein	0.17	0.28	0.24
	SNP114	LV_5_223869912	192 marker set	chr5	223869912	A/T	Intron	Lsat_1_v5_gn_5_105541	gi|976905896	gb|KVH93493.1	hypothetical protein Ccrd_004455	0.17	0.28	0.24
	SNP115	LV_5_224843913	192 marker set	chr5	224843913	C/T	UTR,CDS	Lsat_1_v5_gn_5_109401,Lsat_1_v5_gn_5_109420	gi|976916238	gb|KVI01763.1	Protein of unknown function DUF639	0.17	0.28	0.24
	SNP116	LV_5_225432913	192 marker set	chr5	225432913	G/A	-	Intergenic	0	0	0	0.35	0.46	0.35
	SNP117	LV_5_262268338	48 marker set	chr5	262268338	A/C	-	Intergenic	0	0	0	0.37	0.47	0.36
	SNP118	LV_5_284636806	192 marker set	chr5	284636806	G/C	CDS	Lsat_1_v5_gn_5_151081	gi|269856432	gb|ACZ51443.1	peroxidase protein	0.32	0.44	0.34
	SNP119	LV_5_284636832	192 marker set	chr5	284636832	A/G	CDS	Lsat_1_v5_gn_5_151081	gi|269856432	gb|ACZ51443.1	peroxidase protein	0.32	0.44	0.34
	SNP120	LV_5_284742114	24 marker set	chr5	284742114	C/T	CDS	Lsat_1_v5_gn_5_150921	gi|976892502	gb|KVH81844.1	heme peroxidase	0.32	0.43	0.34
	SNP121	LV_5_335875679	192 marker set	chr5	335875679	C/A	CDS	Lsat_1_v5_gn_5_187461	gi|953267817	gb|ALO61894.1	mediator of RNA polymerase II transcription subunit 5a	0.31	0.43	0.34
	SNP122	LV_5_336596330	192 marker set	chr5	336596330	C/G	CDS	Lsat_1_v5_gn_5_189721	gi|976918792	gb|KVI03953.1	Homeodomain-containing protein	0.22	0.34	0.29
	SNP123	LV_5_336596449	192 marker set	chr5	336596449	C/A	CDS	Lsat_1_v5_gn_5_189721	gi|976918792	gb|KVI03953.1	Homeodomain-containing protein	0.25	0.37	0.3
	SNP124	LV_6_55101208	192 marker set	chr6	55101208	C/T	CDS	Lsat_1_v5_gn_6_39901	gi|976908543	gb|KVH95760.1	Pentatricopeptide repeat-containing protein	0.34	0.45	0.35
	SNP125	LV_6_138849014	192 marker set	chr6	138849014	A/G	Intron	Lsat_1_v5_gn_6_83921	gi|976904088	gb|KVH91831.1	hypothetical protein Ccrd_006172	0.17	0.28	0.24
	SNP126	LV_6_138849126	192 marker set	chr6	138849126	C/T	CDS	Lsat_1_v5_gn_6_83921	gi|976904088	gb|KVH91831.1	hypothetical protein Ccrd_006172	0.17	0.28	0.24
	SNP127	LV_7_4552151	192 marker set	chr7	4552151	T/C	UTR	Lsat_1_v5_gn_7_3280	gi|1040878080	gb|XP_017249289.1	PREDICTED: F-box protein At3g07870-like	0.47	0.5	0.37
	SNP128	LV_7_4576289	192 marker set	chr7	4576289	T/G	CDS	Lsat_1_v5_gn_7_3260	gi|1040878080	gb|XP_017249289.1	PREDICTED: F-box protein At3g07870-like	0.49	0.5	0.37
	SNP129	LV_7_23252943	192 marker set	chr7	23252943	G/A	CDS	Lsat_1_v5_gn_7_18540	gi|976901557	gb|KVH89594.1	Tetratricopeptide-like helical	0.39	0.48	0.36
	SNP130	LV_7_52339550	192 marker set	chr7	52339550	T/A	CDS	Lsat_1_v5_gn_7_39321	gi|976915257	gb|KVI01222.1	protein of unknown function DUF292, eukaryotic, partial	0.15	0.26	0.23
	SNP131	LV_7_66190108	192 marker set	chr7	66190108	A/C	CDS	Lsat_1_v5_gn_7_47820	gi|976900022	gb|KVH88315.1	hypothetical protein Ccrd_024157	0.17	0.28	0.24
	SNP132	LV_7_66190150	192 marker set	chr7	66190150	G/T	CDS	Lsat_1_v5_gn_7_47820	gi|976900022	gb|KVH88315.1	hypothetical protein Ccrd_024157	0.17	0.28	0.24
	SNP133	LV_7_112702864	24 marker set	chr7	112702864	T/G	CDS	Lsat_1_v5_gn_7_70840	gi|976916844	gb|KVI02339.1	Armadillo-like helical	0.39	0.48	0.36
	SNP134	LV_7_117458539	192 marker set	chr7	117458539	A/T	CDS	Lsat_1_v5_gn_7_71720	gi|976898957	gb|KVH87710.1	Ribosomal protein L18/L5	0.36	0.46	0.36
	SNP135	LV_7_133109575	24 marker set	chr7	133109575	C/A	UTR	Lsat_1_v5_gn_7_80480	gi|1130837053	gb|GAV81138.1	ANTH domain-containing protein	0.42	0.49	0.37
	SNP136	LV_7_159939239	192 marker set	chr7	159939239	T/C	CDS	Lsat_1_v5_gn_7_94920	gi|976926820	gb|KVI10666.1	RZZ complex, subunit Zw10	0.21	0.33	0.28
	SNP137	LV_7_177594056	192 marker set	chr7	177594056	G/A	CDS	Lsat_1_v5_gn_7_105200	gi|1009161741	gb|XP_015899058.1	PREDICTED: choline transporter-like protein 2	0.43	0.49	0.37
	SNP138	LV_7_178683149	192 marker set	chr7	178683149	A/G	-	Intergenic	0	0	0	0.47	0.5	0.37
	SNP139	LV_8_32465725	24 marker set	chr8	32465725	G/A	CDS	Lsat_1_v5_gn_8_25560	gi|976920382	gb|KVI05112.1	Elongation factor G, III-V domain-containing protein	0.45	0.5	0.37
	SNP140	LV_8_32465762	24 marker set	chr8	32465762	A/G	CDS	Lsat_1_v5_gn_8_25560	gi|976920382	gb|KVI05112.1	Elongation factor G, III-V domain-containing protein	0.45	0.5	0.37
	SNP141	LV_8_32467169	24 marker set	chr8	32467169	G/A	CDS	Lsat_1_v5_gn_8_25560	gi|976920382	gb|KVI05112.1	Elongation factor G, III-V domain-containing protein	0.18	0.3	0.26
	SNP142	LV_8_63096901	192 marker set	chr8	63096901	A/T	CDS	Lsat_1_v5_gn_8_46521	gi|359472595	gb|XP_002281257.2	PREDICTED: nuclear pore complex protein NUP155 isoform X1	0.39	0.47	0.36
	SNP143	LV_8_63099350	192 marker set	chr8	63099350	T/C	CDS	Lsat_1_v5_gn_8_46521	gi|359472595	gb|XP_002281257.2	PREDICTED: nuclear pore complex protein NUP155 isoform X1	0.4	0.48	0.37
	SNP144	LV_8_63100703	192 marker set	chr8	63100703	T/G	CDS	Lsat_1_v5_gn_8_46521	gi|359472595	gb|XP_002281257.2	PREDICTED: nuclear pore complex protein NUP155 isoform X1	0.4	0.48	0.36
	SNP145	LV_8_68254237	48 marker set	chr8	68254237	C/T	CDS	Lsat_1_v5_gn_8_49320	gi|976911061	gb|KVH97722.1	hypothetical protein Ccrd_000168	0.46	0.5	0.37
	SNP146	LV_8_75204421	192 marker set	chr8	75204421	C/T	CDS	Lsat_1_v5_gn_8_54100	gi|976920868	gb|KVI05577.1	Protein kinase, ATP binding site-containing protein	0.35	0.45	0.35
	SNP147	LV_8_76000585	24 marker set	chr8	76000585	C/T	CDS	Lsat_1_v5_gn_8_54740	gi|976929628	gb|KVI12470.1	Heavy metal-associated domain, HMA	0.4	0.48	0.37
	SNP148	LV_8_78404531	24 marker set	chr8	78404531	C/T	CDS	Lsat_1_v5_gn_8_56120	gi|731395356	gb|XP_002272199.2	PREDICTED: basic 7S globulin 2	0.32	0.44	0.34
	SNP149	LV_8_78404575	48 marker set	chr8	78404575	A/C	CDS	Lsat_1_v5_gn_8_56120	gi|731395356	gb|XP_002272199.2	PREDICTED: basic 7S globulin 2	0.29	0.42	0.33
	SNP150	LV_8_79139776	192 marker set	chr8	79139776	C/T	UTR	Lsat_1_v5_gn_8_56781	gi|976929582	gb|KVI12425.1	F-box domain, cyclin-like protein	0.36	0.46	0.35
	SNP151	LV_8_134319241	192 marker set	chr8	134319241	T/C	CDS	Lsat_1_v5_gn_8_92820	gi|1098840903	gb|XP_018827144.1	PREDICTED: ethylene-responsive transcription factor ERF098-like	0.27	0.39	0.32
	SNP152	LV_8_159328471	192 marker set	chr8	159328471	G/A	CDS	Lsat_1_v5_gn_8_106261	gi|976904290	gb|KVH92012.1	Ankyrin repeat-containing protein	0.25	0.38	0.3
	SNP153	LV_8_183831113	192 marker set	chr8	183831113	T/G	CDS	Lsat_1_v5_gn_8_119601	gi|976904802	gb|KVH92459.1	Chloride channel, core, partial	0.48	0.5	0.37
	SNP154	LV_8_183831160	192 marker set	chr8	183831160	G/A	CDS	Lsat_1_v5_gn_8_119601	gi|976904802	gb|KVH92459.1	Chloride channel, core, partial	0.48	0.5	0.37
	SNP155	LV_8_185410936	192 marker set	chr8	185410936	G/C	CDS	Lsat_1_v5_gn_8_121381	gi|1040917229	gb|XP_017220874.1	PREDICTED: ER lumen protein-retaining receptor-like	0.5	0.5	0.38
	SNP156	LV_8_185434996	192 marker set	chr8	185434996	T/C	CDS	Lsat_1_v5_gn_8_121400	gi|976909457	gb|KVH96566.1	Phosphate-induced protein 1	0.46	0.5	0.37
	SNP157	LV_8_186573720	192 marker set	chr8	186573720	A/G	CDS	Lsat_1_v5_gn_8_120341	gi|976918892	gb|KVI04047.1	Isocitrate and isopropylmalate dehydrogenase family	0.49	0.5	0.37
	SNP158	LV_8_208004895	24 marker set	chr8	208004895	C/T	CDS	Lsat_1_v5_gn_8_131480	gi|976919073	gb|KVI04210.1	Chloramphenicol acetyltransferase-like domain-containing protein	0.25	0.38	0.31
	SNP159	LV_8_208348174	48 marker set	chr8	208348174	T/C	CDS	Lsat_1_v5_gn_8_131420	gi|976919073	gb|KVI04210.1	Chloramphenicol acetyltransferase-like domain-containing protein	0.18	0.3	0.25
	SNP160	LV_8_215970185	192 marker set	chr8	215970185	A/T	CDS	Lsat_1_v5_gn_8_136120	gi|976919283	gb|KVI04342.1	O-acyltransferase, WSD1, C-terminal	0.28	0.4	0.32
	SNP161	LV_8_216479511	192 marker set	chr8	216479511	G/A	CDS	Lsat_1_v5_gn_8_134801	gi|976919283	gb|KVI04342.1	O-acyltransferase, WSD1, C-terminal	0.28	0.4	0.32
	SNP162	LV_8_216594244	192 marker set	chr8	216594244	T/C	CDS	Lsat_1_v5_gn_8_134361	0	0	0	0.34	0.45	0.35
	SNP163	LV_8_223159642	192 marker set	chr8	223159642	C/T	CDS	Lsat_1_v5_gn_8_137440	gi|976919251	gb|KVI04323.1	Helicase, C-terminal	0.23	0.36	0.29
	SNP164	LV_8_223159972	192 marker set	chr8	223159972	G/A	CDS	Lsat_1_v5_gn_8_137440	gi|976919251	gb|KVI04323.1	Helicase, C-terminal	0.26	0.39	0.31
	SNP165	LV_8_233936169	192 marker set	chr8	233936169	T/C	CDS	Lsat_1_v5_gn_8_141761	gi|508774096	gb|EOY21352.1	Ketose-bisphosphate aldolase class-II family protein isoform 1	0.12	0.21	0.19
	SNP166	LV_9_32125232	24 marker set	chr9	32125232	A/G	CDS	Lsat_1_v5_gn_9_28941	gi|976901682	gb|KVH89692.1	hypothetical protein Ccrd_008314	0.36	0.46	0.36
	SNP167	LV_9_32627195	192 marker set	chr9	32627195	T/A	CDS	Lsat_1_v5_gn_9_30620	gi|976907417	gb|KVH94783.1	AAA+ ATPase domain-containing protein	0.31	0.43	0.34
	SNP168	LV_9_34287886	192 marker set	chr9	34287886	G/A	CDS	Lsat_1_v5_gn_9_31700	gi|976929276	gb|KVI12129.1	hypothetical protein Ccrd_009476	0.34	0.45	0.35
	SNP169	LV_9_34491312	192 marker set	chr9	34491312	C/A	CDS	Lsat_1_v5_gn_9_32101	gi|976907397	gb|KVH94764.1	Heat shock protein DnaJ, cysteine-rich domain-containing protein	0.26	0.38	0.31
	SNP170	LV_9_46271367	192 marker set	chr9	46271367	T/C	CDS	Lsat_1_v5_gn_9_42760	gi|645234856	gb|XP_008224005.1	PREDICTED: pentatricopeptide repeat-containing protein At4g33170-like	0.42	0.49	0.37
	SNP171	LV_9_46301346	192 marker set	chr9	46301346	A/C	CDS	Lsat_1_v5_gn_9_42801	gi|1109301188	gb|XP_019175359.1	PREDICTED: laccase-15-like	0.42	0.49	0.37
	SNP172	LV_9_46301355	192 marker set	chr9	46301355	C/A	CDS	Lsat_1_v5_gn_9_42801	gi|1109301188	gb|XP_019175359.1	PREDICTED: laccase-15-like	0.42	0.49	0.37
	SNP173	LV_9_51454037	192 marker set	chr9	51454037	T/A	CDS	Lsat_1_v5_gn_9_45981	gi|731386596	gb|XP_010648947.1	PREDICTED: eIF-2-alpha kinase activator GCN1 isoform X2	0.41	0.48	0.37
	SNP174	LV_9_51459239	192 marker set	chr9	51459239	T/G	CDS	Lsat_1_v5_gn_9_45981	gi|731386596	gb|XP_010648947.1	PREDICTED: eIF-2-alpha kinase activator GCN1 isoform X2	0.35	0.45	0.35
	SNP175	LV_9_51459866	192 marker set	chr9	51459866	A/T	Intron	Lsat_1_v5_gn_9_45981	gi|731386596	gb|XP_010648947.1	PREDICTED: eIF-2-alpha kinase activator GCN1 isoform X2	0.38	0.47	0.36
	SNP176	LV_9_68036392	192 marker set	chr9	68036392	G/A	CDS	Lsat_1_v5_gn_9_56680	gi|976922762	gb|KVI07122.1	Heavy metal-associated domain, HMA	0.34	0.45	0.35
	SNP177	LV_9_77623861	24 marker set	chr9	77623861	G/A	CDS	Lsat_1_v5_gn_9_63021	gi|976926002	gb|KVI09881.1	Plant specific Rop nucleotide exchanger, PRONE	0.36	0.46	0.36
	SNP178	LV_9_77650645	192 marker set	chr9	77650645	G/A	-	Intergenic	0	0	0	0.39	0.48	0.36
	SNP179	LV_9_128202098	192 marker set	chr9	128202098	A/G	-	Intergenic	0	0	0	0.35	0.45	0.35
	SNP180	LV_9_133535460	24 marker set	chr9	133535460	G/A	CDS	Lsat_1_v5_gn_9_86101	gi|976909018	gb|KVH96206.1	Creatinase	0.26	0.38	0.31
	SNP181	LV_9_135041719	24 marker set	chr9	135041719	C/T	CDS	Lsat_1_v5_gn_9_87441	gi|976927416	gb|KVI11145.1	PWWP-like protein	0.26	0.39	0.31
	SNP182	LV_9_145818032	192 marker set	chr9	145818032	A/G	UTR	Lsat_1_v5_gn_9_93360	gi|976916811	gb|KVI02311.1	2-oxoacid dehydrogenase acyltransferase, catalytic domain-containing protein	0.23	0.35	0.29
	SNP183	LV_9_145818055	192 marker set	chr9	145818055	G/A	UTR	Lsat_1_v5_gn_9_93360	gi|976916811	gb|KVI02311.1	2-oxoacid dehydrogenase acyltransferase, catalytic domain-containing protein	0.22	0.35	0.29
	SNP184	LV_9_145818123	192 marker set	chr9	145818123	A/G	UTR	Lsat_1_v5_gn_9_93360	gi|976916811	gb|KVI02311.1	2-oxoacid dehydrogenase acyltransferase, catalytic domain-containing protein	0.23	0.35	0.29
	SNP185	LV_9_151524975	48 marker set	chr9	151524975	G/T	CDS	Lsat_1_v5_gn_9_95861	gi|359493878	gb|XP_002281921.2	PREDICTED: trafficking protein particle complex II-specific subunit 130 homolog	0.32	0.44	0.34
	SNP186	LV_9_151527431	48 marker set	chr9	151527431	A/G	CDS	Lsat_1_v5_gn_9_95861	gi|359493878	gb|XP_002281921.2	PREDICTED: trafficking protein particle complex II-specific subunit 130 homolog	0.35	0.45	0.35
	SNP187	LV_9_152164894	192 marker set	chr9	152164894	T/G	-	Intergenic	0	0	0	0.28	0.4	0.32
	SNP188	LV_9_152903453	48 marker set	chr9	152903453	G/A	CDS	Lsat_1_v5_gn_9_97121	gi|976916731	gb|KVI02232.1	GTP binding domain-containing protein	0.49	0.5	0.37
	SNP189	LV_9_167382559	192 marker set	chr9	167382559	G/A	-	Intergenic	0	0	0	0.34	0.45	0.35
	SNP190	LV_9_167409842	192 marker set	chr9	167409842	A/C	UTR	Lsat_1_v5_gn_9_103941	0	0	0	0.34	0.45	0.35
	SNP191	LV_9_173896012	192 marker set	chr9	173896012	T/C	CDS	Lsat_1_v5_gn_9_107000	gi|736588542	gb|AJA72485.1	arctiumsin	0.42	0.49	0.37
	SNP192	LV_9_177249082	192 marker set	chr9	177249082	T/A	Intron	Lsat_1_v5_gn_9_109280	gi|645262399	gb|XP_008236747.1	PREDICTED: probable E3 ubiquitin-protein ligase ARI2 isoform X1	0.35	0.45	0.35
	a minor allele frequency
	b polymorphic information content
