# Supplementary material for: Genome-wide core sets of SNP markers and Fluidigm assays for rapid and effective genotypic identification of Korean cultivars of lettuce (Lactuca sativa L.)
Source: Hortic Res. 2022 May 26;9:uhac119. doi: 10.1093/hr/uhac119 (PMC9343917; doi:10.1093/hr/uhac119)
Supplement: Web_Material_uhac119 [file web_material_uhac119.zip › Table S3.xlsx]

## Sheet: Table S3
	Table S3. The genotypes of 192 core SNP markers in the collection of 95 commercial lettuce cultivars
	Sample Code	SNP001	SNP002	SNP003	SNP004	SNP005	SNP006	SNP007	SNP008	SNP009	SNP010	SNP011	SNP012	SNP013	SNP014	SNP015	SNP016	SNP017	SNP018	SNP019	SNP020	SNP021	SNP022	SNP023	SNP024	SNP025	SNP026	SNP027	SNP028	SNP029	SNP030	SNP031	SNP032	SNP033	SNP034	SNP035	SNP036	SNP037	SNP038	SNP039	SNP040	SNP041	SNP042	SNP043	SNP044	SNP045	SNP046	SNP047	SNP048
	LS001	GG	CC	CC	AA	TT	CC	AA	CC	TT	CC	TT	AA	GG	AA	CC	TT	TT	TT	TT	TT	TT	CC	GG	CC	CC	CC	TT	GG	CC	TT	GG	AA	TT	AA	GG	CC	TT	CC	TT	TT	CC	GG	GG	TT	CC	AA	AA	CC
	LS002	AA	GG	CC	AA	TT	CC	AA	CC	TT	AA	TT	AA	GG	AA	CC	TT	TT	TT	TT	TT	TT	CC	GG	CC	TT	CC	TT	GG	CC	TT	GG	AA	TT	AA	GG	CC	TT	CC	TT	TT	CC	GG	GG	TT	CC	AA	AA	CC
	LS003	GG	CC	CC	TT	CC	TT	GG	CC	CC	AA	CC	GG	AA	CC	TT	GG	CC	CC	CC	CC	CC	AA	TT	CC	CC	CC	TT	GG	CC	TT	GG	AA	TT	AA	CC	TT	TT	TT	GG	CC	TT	AA	TT	TT	TT	CC	GG	TT
	LS004	GG	CC	CC	AA	TT	CC	AA	CC	TT	AA	TT	AA	GG	AA	CC	TT	TT	TT	TT	TT	TT	CC	GG	CC	TT	CC	TT	GG	CC	TT	GG	AA	TT	AA	GG	CC	TT	CC	TT	TT	CC	GG	GG	TT	CC	AA	AA	CC
	LS005	GG	CC	CC	AA	TT	CC	AA	CC	TT	AA	CC	AA	GG	AA	CC	TT	TT	TT	TT	TT	TT	CC	GG	CC	TT	CC	TT	GG	CC	TT	GG	AA	TT	AA	CC	TT	TT	TT	TT	TT	CC	GG	GG	TT	CC	AA	AA	CC
	LS006	GG	CC	CC	TT	TT	CC	AA	CC	CC	AA	TT	AA	GG	AA	CC	TT	TT	TT	TT	TT	TT	CC	GG	CC	CC	CC	TT	GG	CC	TT	GG	AA	TT	AA	CC	TT	TT	TT	GG	CC	TT	AA	TT	TT	TT	CC	GG	TT
	LS007	GG	CC	CC	AA	TT	CC	AA	TT	TT	AA	CC	GG	AA	CC	CC	GG	CC	TT	TT	TT	TT	AA	TT	CC	TT	CC	TT	GG	CC	TT	GG	AA	TT	AA	GG	CC	TT	CC	TT	CC	TT	AA	TT	CC	CC	AA	AA	CC
	LS008	AA	GG	CC	TT	CC	TT	GG	CC	CC	AA	CC	GG	AA	CC	CC	GG	CC	CC	CC	CC	CC	AA	GG	CC	TT	CC	TT	GG	CC	TT	GG	AA	TT	AA	CC	TT	TT	TT	TT	TT	CC	GG	GG	TT	TT	CC	GG	TT
	LS009	AA	GG	CC	AA	TT	CC	AA	CC	TT	CC	TT	AA	GG	AA	CC	TT	TT	TT	TT	TT	TT	CC	TT	CC	TT	CC	TT	GG	CC	TT	GG	AA	TT	AA	CC	TT	TT	CC	GG	CC	TT	AA	TT	CC	CC	AA	AA	CC
	LS010	AA	GG	CC	TT	TT	CC	AA	CC	CC	AA	CC	GG	AA	CC	TT	GG	CC	CC	CC	CC	CC	AA	GG	CC	TT	CC	TT	GG	CC	TT	GG	AA	TT	AA	CC	TT	TT	TT	TT	TT	CC	GG	GG	TT	CC	AA	AA	CC
	LS011	GG	CC	CC	AA	TT	CC	AA	CC	TT	CC	TT	AA	GG	AA	CC	TT	TT	TT	TT	TT	TT	CC	GG	CC	CC	CC	TT	GG	CC	TT	GG	AA	TT	AA	GG	CC	TT	CC	TT	TT	CC	GG	GG	TT	CC	AA	AA	CC
	LS012	GG	CC	CC	TT	TT	CC	AA	CC	TT	AA	TT	AA	GG	AA	CC	TT	TT	TT	TT	TT	TT	CC	GG	CC	CC	CC	TT	GG	CC	TT	GG	AA	TT	AA	CC	TT	TT	TT	TT	TT	CC	GG	GG	TT	TT	CC	GG	TT
	LS013	GG	CC	CC	TT	TT	CC	AA	CC	CC	AA	CC	GG	AA	CC	TT	GG	TT	CC	CC	CC	CC	AA	GG	CC	TT	CC	TT	GG	CC	TT	GG	AA	TT	AA	CC	TT	TT	TT	GG	CC	TT	AA	TT	TT	TT	CC	GG	TT
	LS014	GG	CC	CC	AA	TT	CC	AA	CC	TT	CC	TT	AA	GG	AA	CC	TT	TT	TT	TT	TT	TT	CC	GG	CC	TT	CC	TT	GG	CC	TT	GG	AA	TT	AA	CC	TT	TT	CC	TT	CC	TT	AA	TT	CC	CC	AA	AA	CC
	LS015	AA	GG	CC	AA	TT	CC	AA	CC	TT	AA	TT	AA	GG	AA	CC	TT	TT	TT	TT	TT	TT	CC	GG	CC	TT	CC	TT	GG	CC	TT	GG	AA	TT	AA	GG	CC	TT	CC	TT	TT	CC	GG	GG	TT	CC	AA	AA	CC
	LS016	GG	CC	CC	TT	CC	TT	GG	CC	CC	AA	CC	GG	AA	CC	TT	GG	TT	CC	CC	CC	CC	AA	GG	CC	TT	CC	TT	GG	CC	TT	GG	AA	TT	AA	CC	TT	TT	TT	TT	TT	CC	GG	GG	TT	CC	AA	AA	CC
	LS017	GG	CC	CC	AA	TT	CC	AA	CC	TT	CC	TT	AA	GG	AA	CC	TT	TT	TT	TT	TT	TT	CC	GG	CC	CC	CC	TT	GG	CC	TT	GG	AA	TT	AA	GG	CC	TT	CC	TT	TT	CC	GG	GG	TT	CC	AA	AA	CC
	LS018	GG	CC	CC	AA	TT	CC	AA	CC	TT	CC	TT	AA	GG	AA	CC	TT	TT	TT	TT	TT	TT	CC	GG	CC	CC	CC	TT	GG	CC	TT	GG	AA	TT	AA	CC	TT	TT	CC	TT	TT	CC	GG	GG	TT	CC	AA	AA	CC
	LS019	AA	GG	CC	AA	TT	CC	AA	TT	CC	AA	CC	GG	AA	CC	TT	GG	TT	CC	CC	CC	CC	AA	GG	CC	TT	CC	TT	GG	CC	TT	GG	AA	TT	AA	CC	TT	TT	TT	GG	CC	TT	AA	TT	TT	TT	CC	GG	TT
	LS020	AA	GG	CC	AA	TT	CC	AA	TT	CC	AA	CC	GG	AA	CC	TT	GG	TT	CC	CC	CC	CC	AA	GG	CC	TT	CC	TT	GG	CC	TT	GG	AA	TT	AA	CC	TT	TT	TT	GG	CC	TT	AA	TT	TT	TT	CC	GG	TT
	LS021	GG	CC	CC	AA	TT	CC	AA	CC	CC	AA	TT	AA	AA	AA	CC	TT	TT	TT	TT	TT	TT	CC	TT	CC	TT	CC	TT	GG	CC	TT	GG	AA	TT	AA	GG	CC	TT	CC	TT	CC	TT	AA	TT	TT	CC	AA	AA	CC
	LS022	AA	GG	CC	TT	TT	CC	AA	CC	CC	AA	CC	GG	AA	CC	TT	GG	CC	CC	CC	CC	CC	AA	GG	CC	TT	CC	TT	GG	CC	TT	GG	AA	TT	AA	CC	TT	TT	TT	GG	CC	TT	AA	TT	TT	TT	CC	GG	TT
	LS023	GG	CC	CC	AA	TT	CC	AA	CC	TT	CC	CC	GG	AA	CC	TT	GG	CC	CC	CC	CC	CC	AA	GG	CC	TT	CC	TT	GG	CC	TT	GG	AA	TT	AA	CC	TT	TT	TT	TT	TT	CC	GG	GG	TT	CC	AA	AA	CC
	LS024	AA	GG	CC	AA	TT	CC	AA	CC	TT	AA	TT	AA	GG	AA	CC	TT	TT	TT	TT	TT	TT	CC	GG	CC	TT	CC	TT	GG	CC	TT	GG	AA	TT	AA	GG	CC	TT	CC	TT	TT	CC	GG	GG	TT	CC	AA	AA	CC
	LS025	AA	GG	CC	TT	CC	TT	GG	CC	CC	AA	CC	GG	AA	CC	TT	GG	TT	CC	CC	CC	CC	AA	TT	CC	TT	CC	TT	GG	CC	TT	GG	AA	TT	AA	CC	TT	TT	TT	GG	CC	TT	AA	TT	TT	TT	CC	GG	TT
	LS026	GG	CC	CC	AA	TT	CC	AA	CC	TT	CC	TT	AA	GG	AA	CC	TT	TT	TT	TT	TT	TT	CC	GG	CC	TT	CC	TT	GG	CC	TT	GG	AA	TT	AA	CC	TT	TT	CC	TT	CC	TT	AA	TT	TT	CC	AA	AA	CC
	LS027	GG	CC	CC	AA	TT	CC	AA	CC	TT	CC	TT	AA	GG	AA	CC	TT	TT	TT	TT	TT	TT	CC	GG	CC	CC	CC	TT	GG	CC	TT	GG	AA	TT	AA	GG	CC	TT	CC	TT	TT	CC	GG	GG	TT	CC	AA	AA	CC
	LS028	GG	CC	CC	TT	TT	CC	AA	CC	CC	AA	TT	AA	GG	AA	CC	TT	TT	TT	TT	TT	TT	CC	GG	CC	CC	CC	TT	GG	CC	TT	GG	AA	TT	AA	CC	TT	TT	TT	GG	CC	TT	AA	TT	TT	TT	CC	GG	TT
	LS029	GG	CC	CC	AA	TT	CC	AA	CC	TT	CC	TT	AA	GG	AA	CC	TT	TT	TT	TT	TT	TT	CC	TT	CC	TT	CC	TT	GG	CC	TT	GG	AA	TT	AA	CC	TT	TT	TT	GG	CC	TT	AA	TT	TT	CC	AA	AA	CC
	LS030	GG	CC	CC	AA	TT	CC	AA	CC	TT	CC	TT	AA	GG	AA	CC	TT	TT	TT	TT	TT	TT	CC	GG	CC	TT	CC	TT	GG	CC	TT	GG	AA	TT	AA	GG	CC	TT	CC	TT	TT	CC	GG	GG	TT	CC	AA	AA	CC
	LS031	GG	CC	CC	AA	TT	CC	AA	CC	TT	CC	TT	AA	GG	AA	CC	TT	TT	TT	TT	TT	TT	CC	GG	CC	CC	CC	TT	GG	CC	TT	GG	AA	TT	AA	GG	CC	TT	CC	TT	TT	CC	GG	GG	TT	CC	AA	AA	CC
	LS032	AA	GG	CC	AA	TT	CC	AA	TT	CC	AA	TT	GG	AA	CC	TT	GG	CC	CC	CC	CC	CC	AA	TT	CC	TT	CC	TT	GG	CC	TT	GG	AA	TT	AA	CC	TT	TT	TT	TT	TT	CC	GG	GG	TT	TT	CC	GG	TT
	LS033	GG	CC	CC	AA	TT	CC	AA	CC	TT	CC	TT	AA	GG	AA	CC	TT	TT	TT	TT	TT	TT	CC	GG	CC	TT	CC	TT	GG	CC	TT	GG	AA	TT	AA	CC	TT	TT	CC	TT	CC	TT	AA	TT	CC	CC	AA	AA	CC
	LS034	GG	CC	CC	AA	TT	CC	AA	CC	TT	CC	TT	AA	GG	AA	CC	TT	TT	TT	TT	TT	TT	CC	GG	CC	TT	CC	TT	GG	CC	TT	GG	AA	TT	AA	GG	CC	TT	CC	TT	TT	CC	GG	GG	TT	CC	AA	AA	CC
	LS035	GG	CC	CC	AA	TT	CC	AA	CC	TT	CC	CC	AA	GG	AA	CC	TT	TT	TT	TT	TT	TT	CC	GG	CC	CC	CC	TT	GG	CC	TT	GG	AA	TT	AA	CC	TT	TT	CC	TT	TT	CC	GG	GG	TT	CC	AA	AA	CC
	LS036	GG	CC	CC	TT	TT	CC	AA	CC	TT	CC	TT	AA	GG	AA	CC	TT	TT	TT	TT	TT	TT	CC	GG	CC	CC	CC	TT	GG	CC	TT	GG	AA	TT	AA	CC	TT	TT	TT	GG	CC	TT	AA	TT	TT	CC	AA	AA	CC
	LS037	GG	CC	CC	AA	TT	CC	AA	CC	TT	AA	TT	AA	GG	AA	CC	TT	TT	TT	TT	TT	TT	CC	GG	CC	TT	CC	TT	GG	CC	TT	GG	AA	TT	AA	CC	TT	TT	CC	TT	TT	CC	GG	GG	TT	CC	AA	AA	CC
	LS038	GG	CC	CC	AA	TT	CC	AA	CC	TT	CC	TT	AA	GG	AA	CC	TT	TT	TT	TT	TT	TT	CC	GG	CC	TT	CC	TT	GG	CC	TT	GG	AA	TT	AA	GG	CC	TT	CC	TT	CC	TT	AA	TT	TT	CC	AA	AA	CC
	LS039	AA	GG	CC	TT	TT	CC	AA	CC	TT	AA	TT	AA	GG	AA	CC	TT	TT	TT	TT	TT	TT	CC	GG	CC	TT	CC	TT	GG	CC	TT	GG	AA	TT	AA	CC	TT	TT	TT	TT	TT	CC	GG	GG	TT	CC	AA	AA	CC
	LS040	GG	CC	CC	TT	CC	TT	GG	CC	CC	AA	CC	GG	AA	CC	CC	GG	CC	TT	TT	TT	TT	AA	GG	CC	TT	CC	TT	GG	CC	TT	GG	AA	TT	AA	CC	TT	TT	TT	GG	CC	TT	AA	TT	TT	TT	CC	GG	TT
	LS041	AA	GG	CC	TT	TT	CC	AA	CC	CC	AA	CC	GG	AA	CC	TT	GG	TT	CC	CC	CC	CC	AA	GG	CC	TT	CC	TT	GG	CC	TT	GG	AA	TT	AA	CC	TT	TT	TT	GG	CC	TT	AA	TT	TT	TT	CC	GG	TT
	LS042	AA	GG	CC	TT	CC	TT	GG	CC	TT	CC	TT	AA	GG	AA	CC	TT	TT	TT	TT	TT	TT	CC	GG	CC	TT	CC	TT	GG	CC	TT	GG	AA	TT	AA	CC	TT	TT	TT	GG	CC	TT	AA	TT	TT	CC	AA	AA	CC
	LS043	GG	CC	CC	AA	TT	CC	AA	CC	TT	CC	TT	AA	GG	AA	CC	TT	TT	TT	TT	TT	TT	CC	GG	CC	TT	CC	TT	GG	CC	TT	GG	AA	TT	AA	GG	CC	TT	CC	TT	TT	CC	GG	GG	TT	CC	AA	AA	CC
	LS044	AA	GG	CC	AA	TT	CC	AA	CC	TT	CC	TT	AA	GG	AA	CC	TT	TT	TT	TT	TT	TT	CC	GG	CC	TT	CC	TT	GG	CC	TT	GG	AA	TT	AA	CC	TT	TT	TT	GG	CC	TT	AA	TT	TT	TT	CC	AA	CC
	LS045	AA	GG	CC	AA	TT	CC	AA	CC	TT	AA	TT	AA	GG	AA	CC	TT	TT	TT	TT	TT	TT	CC	GG	CC	TT	CC	TT	GG	CC	TT	GG	AA	TT	AA	GG	CC	TT	CC	TT	TT	CC	GG	GG	TT	CC	AA	AA	CC
	LS046	GG	CC	CC	AA	TT	CC	AA	CC	TT	AA	TT	AA	GG	AA	CC	TT	TT	TT	TT	TT	TT	CC	GG	CC	TT	CC	TT	GG	CC	TT	GG	AA	TT	AA	GG	CC	TT	CC	TT	TT	CC	GG	GG	TT	CC	AA	AA	CC
	LS047	AA	GG	CC	AA	TT	CC	AA	CC	TT	CC	TT	AA	GG	AA	CC	TT	TT	TT	TT	TT	TT	CC	TT	CC	TT	CC	TT	GG	CC	TT	GG	AA	TT	AA	CC	TT	TT	CC	GG	CC	TT	AA	TT	CC	CC	AA	AA	CC
	LS048	AA	GG	CC	AA	TT	CC	AA	CC	CC	AA	CC	AA	GG	AA	CC	TT	TT	TT	TT	TT	TT	CC	GG	CC	TT	CC	TT	GG	CC	TT	GG	AA	TT	AA	GG	CC	TT	CC	TT	TT	CC	GG	GG	CC	TT	CC	GG	TT
	LS049	GG	CC	CC	AA	TT	CC	AA	CC	TT	CC	TT	AA	GG	AA	CC	TT	TT	TT	TT	TT	TT	CC	GG	CC	TT	CC	TT	GG	CC	TT	GG	AA	TT	AA	GG	CC	TT	CC	TT	TT	CC	GG	GG	TT	CC	AA	AA	CC
	LS050	AA	GG	CC	AA	TT	CC	AA	CC	CC	AA	CC	AA	GG	AA	CC	TT	TT	TT	TT	TT	TT	CC	GG	CC	TT	CC	TT	GG	CC	TT	GG	AA	TT	AA	GG	CC	TT	CC	TT	TT	CC	GG	GG	CC	TT	CC	GG	TT
	LS051	GG	CC	CC	AA	TT	CC	AA	CC	TT	CC	TT	AA	GG	AA	CC	TT	TT	TT	TT	TT	TT	CC	TT	CC	TT	CC	TT	GG	CC	TT	GG	AA	TT	AA	CC	TT	TT	CC	TT	TT	CC	GG	GG	CC	TT	CC	AA	CC
	LS052	GG	CC	CC	AA	TT	CC	AA	CC	TT	CC	TT	GG	AA	CC	CC	GG	TT	CC	CC	CC	CC	AA	TT	CC	CC	CC	TT	GG	CC	TT	GG	AA	TT	AA	CC	TT	TT	CC	TT	TT	CC	GG	GG	TT	TT	CC	GG	TT
	LS053	GG	CC	CC	AA	TT	CC	AA	CC	CC	AA	CC	GG	AA	CC	CC	GG	TT	CC	CC	CC	CC	AA	TT	CC	TT	CC	TT	GG	CC	TT	GG	AA	TT	AA	GG	CC	TT	CC	GG	CC	TT	AA	TT	TT	TT	CC	GG	TT
	LS054	AA	GG	CC	AA	TT	CC	AA	TT	CC	AA	CC	GG	AA	CC	TT	GG	TT	CC	CC	CC	CC	AA	TT	CC	CC	CC	TT	GG	CC	TT	GG	AA	TT	AA	CC	TT	TT	TT	GG	CC	TT	AA	TT	TT	TT	CC	GG	TT
	LS055	AA	GG	CC	TT	CC	TT	GG	CC	TT	CC	CC	GG	AA	CC	TT	GG	CC	CC	CC	CC	CC	AA	GG	CC	CC	CC	TT	GG	CC	TT	GG	AA	TT	AA	CC	TT	TT	TT	GG	CC	TT	AA	TT	TT	TT	CC	GG	TT
	LS056	AA	GG	CC	AA	TT	CC	AA	CC	TT	AA	TT	AA	GG	AA	CC	TT	TT	TT	TT	TT	TT	CC	GG	CC	TT	CC	TT	GG	CC	TT	GG	AA	TT	AA	GG	CC	TT	CC	TT	TT	CC	GG	GG	TT	CC	AA	AA	CC
	LS057	GG	CC	CC	AA	TT	CC	AA	CC	TT	CC	TT	AA	GG	AA	CC	TT	TT	TT	TT	TT	TT	CC	TT	CC	TT	CC	TT	GG	CC	TT	GG	AA	TT	AA	GG	CC	TT	CC	TT	TT	CC	GG	GG	TT	CC	AA	AA	CC
	LS058	GG	CC	CC	AA	TT	CC	AA	CC	TT	AA	TT	AA	GG	AA	CC	TT	TT	TT	TT	TT	TT	CC	GG	CC	TT	CC	TT	GG	CC	TT	GG	AA	TT	AA	CC	TT	TT	CC	TT	TT	CC	GG	GG	TT	CC	AA	AA	CC
	LS059	GG	GG	CC	AA	TT	CC	AA	TT	TT	CC	CC	AA	GG	AA	CC	TT	TT	TT	TT	TT	TT	CC	TT	CC	CC	CC	TT	GG	CC	TT	GG	AA	TT	AA	GG	TT	TT	TT	TT	CC	TT	AA	TT	TT	TT	CC	GG	TT
	LS060	GG	CC	CC	AA	TT	CC	AA	CC	TT	AA	TT	AA	GG	AA	CC	TT	TT	TT	TT	TT	TT	CC	GG	CC	CC	CC	TT	GG	CC	TT	GG	AA	TT	AA	GG	CC	TT	CC	TT	TT	CC	GG	GG	TT	CC	AA	AA	CC
	LS061	AA	GG	CC	AA	TT	CC	AA	CC	CC	AA	TT	GG	AA	CC	TT	GG	CC	CC	TT	TC	CC	AA	TT	CC	CC	CC	TT	GG	CC	TT	GG	AA	TT	AA	CC	TT	TT	TT	TT	TT	CC	GG	GG	TT	TT	CC	GG	TT
	LS062	GG	CC	CC	AA	TT	CC	AA	CC	TT	CC	CC	GG	AA	CC	TT	GG	CC	CC	CC	CC	CC	AA	GG	CC	TT	CC	TT	GG	CC	TT	GG	AA	TT	AA	CC	TT	TT	CC	TT	CC	TT	AA	TT	CC	CC	AA	AA	CC
	LS063	AA	GG	CC	AA	TT	CC	AA	CC	TT	CC	CC	GG	AA	CC	TT	GG	CC	CC	CC	CC	CC	AA	GG	CC	CC	CC	TT	GG	CC	TT	GG	AA	TT	AA	CC	TT	TT	CC	TT	TT	CC	GG	GG	TT	TT	CC	GG	CC
	LS064	AA	GG	CC	AA	TT	CC	AA	CC	TT	CC	CC	GG	AA	CC	TT	GG	CC	CC	CC	CC	CC	AA	GG	CC	CC	CC	TT	GG	CC	TT	GG	AA	TT	AA	CC	TT	TT	TT	TT	TT	CC	GG	GG	TT	TT	CC	GG	CC
	LS065	GG	CC	CC	TT	TT	CC	AA	CC	CC	AA	CC	GG	AA	CC	TT	GG	TT	CC	CC	CC	CC	AA	GG	CC	CC	CC	TT	GG	CC	TT	GG	AA	TT	AA	CC	TT	TT	TT	GG	CC	TT	AA	TT	TT	TT	CC	GG	TT
	LS066	GG	CC	CC	TT	CC	CC	GG	CC	CC	AA	TT	AA	GG	AA	CC	TT	TT	TT	TT	TT	TT	CC	TT	AA	TT	TT	AA	AA	AA	CC	AA	TT	CC	TT	GG	CC	GG	TT	TT	TT	CC	GG	GG	CC	TT	CC	GG	TT
	LS067	AA	GG	CC	AA	TT	CC	AA	CC	TT	CC	CC	AA	GG	AA	CC	TT	TT	TT	TT	TT	TT	CC	TT	CC	TT	CC	TT	GG	CC	TT	GG	AA	TT	AA	CC	TT	TT	CC	GG	CC	TT	AA	TT	TT	CC	AA	AA	CC
	LS068	AA	GG	CC	AA	TT	CC	AA	TT	CC	AA	TT	AA	GG	AC	CC	TT	TT	TT	TT	TT	TT	CA	GG	CC	CC	CC	TT	GG	CC	TT	GG	AA	TT	AA	GG	TC	TT	TT	TT	TT	CC	GG	GG	CC	CC	AA	AA	CC
	LS069	GG	GG	CC	AA	TT	CC	AA	TT	CC	AA	CC	GG	AA	CC	TT	GG	TT	CC	CC	CC	CC	AA	TT	AA	TT	TT	AA	AA	AA	CC	AA	TT	CC	TT	GG	CC	GG	CC	GG	CC	TT	AA	TT	TT	TT	CC	GG	TT
	LS070	AA	GG	CC	AA	TT	CC	AA	CC	TT	CC	TT	AA	GG	AA	CC	TT	TT	TT	TT	TT	TT	CC	TT	CC	TT	CC	TT	GG	CC	TT	GG	AA	TT	AA	CC	TT	TT	CC	GG	CC	TT	AA	TT	TT	TT	CC	GG	TT
	LS071	GG	GG	CC	TT	CC	TT	GG	CC	CC	AA	CC	GG	AA	CC	TT	GG	TT	CC	CC	CC	CC	AA	GG	CC	TT	CC	TT	GG	CC	TT	GG	AA	TT	AA	CC	TT	TT	TT	GG	CC	TT	AA	TT	TT	TT	CC	GG	TT
	LS072	AA	GG	CC	TT	CC	TT	GG	CC	CC	AA	CC	GG	AA	CC	TT	GG	TT	TT	TT	TT	TT	AA	TT	CC	TT	CC	TT	GG	CC	TT	GG	AA	TT	AA	CC	TT	TT	TT	GG	CC	TT	AA	TT	TT	TT	CC	GG	TT
	LS073	AA	GG	CC	AA	TT	CC	AA	CC	TT	CC	TT	AA	GG	AA	CC	TT	TT	TT	TT	TT	TT	CC	TT	CC	TT	CC	TT	GG	CC	TT	GG	AA	TT	AA	GG	CC	TT	CC	GG	CC	TT	AA	TT	CC	CC	AA	AA	CC
	LS074	GG	GG	CC	AA	TT	CC	AA	CC	CC	AA	CC	GG	AA	CC	TT	GG	CC	CC	CC	CC	CC	AA	TT	CC	CC	CC	TT	GG	CC	TT	GG	AA	TT	AA	GG	TT	TT	CC	TT	CC	TT	AA	TT	TT	CC	AA	AA	CC
	LS075	GG	CC	CC	AA	TT	CC	AA	CC	TT	CC	TT	AA	GG	AA	CC	TT	TT	TT	TT	TT	TT	CC	GG	CC	TT	CC	TT	GG	CC	TT	GG	AA	TT	AA	CC	TT	TT	CC	TT	CC	TT	AA	TT	CC	CC	AA	AA	CC
	LS076	AA	GG	CC	AA	TT	CC	AA	CC	CC	AA	CC	GG	AA	CC	TT	GG	CC	CC	CC	CC	CC	AA	GG	CC	TT	CC	TT	GG	CC	TT	GG	AA	TT	AA	CC	TT	TT	TT	TT	TT	CC	GG	GG	TT	CC	AA	AA	CC
	LS077	AA	GG	CC	AA	TT	CC	AA	CC	TT	CC	TT	AA	GG	AA	CC	TT	TT	TT	TT	TT	TT	CC	TT	CC	TT	CC	TT	GG	CC	TT	GG	AA	TT	AA	GG	CC	TT	CC	GG	CC	TT	AA	TT	TT	CC	AA	AA	CC
	LS078	GG	GG	CC	TT	CC	CC	GG	CC	CC	AA	CC	GG	AA	CC	TT	GG	CC	CC	CC	CC	CC	AA	TT	AA	TT	TT	AA	AA	AA	CC	AA	TT	CC	TT	GG	CC	GG	CC	TT	CC	TT	AA	TT	TT	TT	CC	GG	TT
	LS079	AA	GG	CC	AA	TT	CC	AA	CC	TT	CC	TT	AA	GG	AA	CC	TT	TT	TT	TT	TT	TT	CC	TT	AA	TT	TT	AA	AA	AA	CC	AA	TT	CC	TT	GG	CC	GG	CC	GG	CC	TT	AA	TT	TT	TT	CC	GG	TT
	LS080	AA	GG	CC	TT	CC	TT	GG	CC	TT	CC	CC	AA	GG	AA	CC	TT	TT	TT	TT	TT	TT	CC	TT	CC	TT	CC	TT	GG	CC	TT	GG	AA	TT	AA	CC	TT	TT	CC	GG	CC	TT	AA	TT	TT	TT	CC	GG	TT
	LS081	GG	GG	CC	TT	CC	TT	GG	CC	CC	AA	CC	AA	AA	CC	CC	GG	TT	TT	TT	TT	TT	AA	GG	AA	TT	TT	AA	AA	AA	CC	AA	TT	CC	TT	GG	CC	GG	CC	GG	CC	TT	AA	TT	TT	TT	CC	GG	CC
	LS082	AA	GG	CC	AA	TT	CC	AA	TT	TT	AA	CC	GG	AA	CC	CC	GG	CC	TT	TT	TT	TT	AA	TT	CC	TT	CC	TT	GG	CC	TT	GG	AA	TT	AA	GG	CC	TT	CC	TT	TT	CC	GG	GG	TT	CC	AA	AA	CC
	LS083	GG	GG	CC	AA	TT	CC	AA	TT	CC	AA	CC	GG	AA	CC	TT	GG	CC	CC	CC	CC	CC	AA	TT	CC	CC	CC	TT	GG	CC	TT	GG	AA	TT	AA	GG	TT	TT	CC	TT	CC	TT	AA	TT	TT	TT	CC	GG	TT
	LS084	AA	GG	CC	AA	TT	CC	AA	CC	TT	CC	TT	GG	AA	CC	CC	GG	TT	CC	CC	CC	CC	AA	TT	CC	TT	CC	TT	GG	CC	TT	GG	AA	TT	AA	GG	TT	TT	CC	GG	CC	TT	AA	TT	CC	CC	AA	AA	CC
	LS085	AA	GG	CC	TT	CC	CC	GG	CC	CC	AA	CC	GG	AA	CC	CC	GG	TT	TT	TT	TT	TT	AA	GG	AA	TT	TT	AA	AA	AA	CC	AA	TT	CC	TT	GG	CC	GG	TT	GG	CC	TT	AA	TT	TT	TT	CC	GG	TT
	LS086	AA	GG	CC	AA	TT	CC	AA	CC	CC	AA	CC	GG	AA	CC	CC	GG	CC	TT	TT	TT	TT	AA	TT	CC	TT	CC	TT	GG	CC	TT	GG	AA	TT	AA	CC	TT	TT	TT	TT	TT	CC	GG	GG	TT	TT	CC	GG	TT
	LS087	AA	GG	CC	TT	CC	TT	GG	CC	CC	AA	CC	GG	AA	CC	TT	GG	CC	TT	TT	TT	TT	AA	TT	CC	TT	CC	TT	GG	CC	TT	GG	AA	TT	AA	CC	TT	TT	TT	GG	CC	TT	AA	TT	TT	TT	CC	GG	TT
	LS088	GG	CC	CC	TT	CC	TT	GG	CC	TT	CC	TT	AA	GG	AA	CC	TT	TT	TT	TT	TT	TT	CC	GG	CC	TT	CC	TT	GG	CC	TT	GG	AA	TT	AA	CC	TT	TT	CC	GG	CC	TT	AA	TT	TT	CC	AA	AA	CC
	LS089	AA	GG	CC	AA	TT	CC	AA	CC	CC	AA	CC	GG	AA	CC	TT	GG	CC	CC	CC	CC	CC	AA	TT	CC	CC	CC	TT	GG	CC	TT	GG	AA	TT	AA	CC	TT	TT	TT	GG	CC	TT	AA	TT	CC	TT	CC	GG	TT
	LS090	GG	CC	CC	TT	CC	TT	GG	CC	CC	AA	CC	GG	AA	CC	TT	GG	TT	CC	CC	CC	CC	AA	GG	CC	TT	CC	TT	GG	CC	TT	GG	AA	TT	AA	CC	TT	TT	TT	GG	CC	TT	AA	TT	TT	TT	CC	GG	TT
	LS091	AA	GG	CC	TT	CC	CC	GG	CC	CC	AA	CC	AA	GG	AA	CC	TT	TT	TT	TT	TT	TT	CC	TT	AA	TT	TT	AA	AA	AA	CC	AA	TT	CC	TT	GG	CC	GG	CC	TT	TT	CC	GG	GG	CC	CC	AA	AA	CC
	LS092	AA	GG	CC	AA	TT	CC	AA	TT	CC	AA	CC	GG	AA	CC	TT	GG	CC	CC	CC	CC	CC	AA	TT	AA	TT	TT	AA	AA	AA	CC	AA	TT	CC	TT	GG	CC	GG	CC	TT	CC	TT	AA	TT	TT	TT	CC	GG	TT
	LS093	AA	GG	CC	TT	CC	CC	GG	CC	CC	AA	CC	GG	AA	CC	TT	GG	CC	CC	CC	CC	CC	AA	TT	AA	TT	TT	AA	AA	AA	CC	AA	TT	CC	TT	GG	CC	GG	CC	TT	TT	CC	GG	GG	TT	TT	CC	GG	TT
	LS094	GG	GG	CC	TT	CC	CC	GG	CC	CC	AA	CC	GG	AA	CC	TT	GG	CC	CC	CC	CC	CC	AA	TT	CC	CC	CC	TT	GG	CC	TT	GG	AA	TT	AA	GG	TT	TT	CC	TT	CC	TT	AA	TT	TT	TT	CC	AA	CC
	LS095	AA	GG	CC	AA	TT	CC	AA	CC	TT	AA	CC	GG	AA	CC	TT	GG	CC	CC	CC	CC	CC	AA	TT	AA	TT	TT	AA	GG	AA	CC	AA	TT	TC	AT	GG	CC	GG	CC	GG	CC	TT	AA	TT	TT	TT	CC	GG	TT
[truncated: 144 more columns]
