# Supplementary material for: Genome-wide core sets of SNP markers and Fluidigm assays for rapid and effective genotypic identification of Korean cultivars of lettuce (Lactuca sativa L.)
Source: Hortic Res. 2022 May 26;9:uhac119. doi: 10.1093/hr/uhac119 (PMC9343917; doi:10.1093/hr/uhac119)
Supplement: Web_Material_uhac119 [file web_material_uhac119.zip › Table S4.xlsx]

## Sheet: Table S4
	Table S4. List of primers for fluidigm SNP type assays for the selected 192 core SNPs
	No.	Marker set	Chromosome	Position	Allele	SNP flanking sequence	ASP1 sequence	ASP2 sequence	LSP sequence	STA sequence
	SNP001	24 marker set	chr1	11945871	A/G	TAACCATGTATTGATTTAAAAACGGTTTTGGAGAAAGAAACCAAACCTTGTTAGCTTTAGACTTCTCAAGATAATCGTCAATGACGCCGGCGTTGGCGGAGGA[A/G]GTGGCACTGGCGAAGAGTGCAGCTCCCAGACAAAGTAGAGCGGCTCTTCTTCCTTGCTGCGACTGATCAATGGAATCAGACGATGAACTCACAGTCTGCTT	CTCTTCGCCAGTGCCACT	TCTTCGCCAGTGCCACC	GTCAATGACGCCGGCGTT	CTTTGTCTGGGAGCTGCAC
	SNP002	24 marker set	chr1	13440345	G/C	ATTAATAGTGTGATTGATAGATTATTATAAGTACAGGGCGGTAAATTGACAAAACATAAATCTCGAGGCGTCAAATCGAGAAATTGGTCTACAGTTCAAAGGGGAAATTTTATACAGAGTGATTGATATATAAAAGAGAGAGAAAATGCGAATCCGTCTCTTCATACCCAAGACGCCGAACGGTGAGCTGCAACACCACCAACCACCACCGTCGCTGGAAACCTCGAGATTTGAACTCGAACTCTTGCCGTTTTTTTCTAGCTCATTTGAAGTAAGTCCATCTTTCTCTCTCCATATCTGTATCCTATCTATATGCCTCTATGGATATGAAACTAGGGGTGGGATTTTCTTTGAATTGAACTGCTATATACGTATCTACACGTATATACATGGGGCATA…	AGGAGTATTAACAGCAGCTGTCC	AGGAGTATTAACAGCAGCTGTCG	CGGAACGTTGCCACTCGC	CCGATTGGAAACGACGGC
	SNP003	96 marker set	chr1	34628247	T/C	CTGGAAGCATCAGATCAGTGAGCGGCCCAAGTAAGAATCCTAGGGATGCTAAGGAACAAGTAGGGGTGGGTGATCGAGTGTGAGTATGCTCGAGCTAGTCTATGATGATATTGTGTTGTGTTTCAGAGACGTCATGGTGGGGACACGCCACAACCCTGGGAGCAGTAGGAGTAGCGATGAAGAGATACGGAGGATGATCCACGAGGAGGTGGCTGCAGCTATCCGAGCAGAGATTCCGGAGATGTTTGGGTCTATCAAGACCACCTTGATTCAGACGTTTGACGAGCAATATGCTGCTATCACTGAGGTTGCTGCTTCCGCGGCCACTATAGCCGTCGCTGCTGCTAGGCCACAGGGAGGTGACTCATTGCTATTCCGAGAGTTCAGCAATACGAAGCC…	AGTTCAGCAATACGAAGCCACT	GTTCAGCAATACGAAGCCACC	CAGCAATCGTATCCTGCGTCC	GGTGACTCATTGCTATTCCGAG
	SNP004	48 marker set	chr1	43801046	T/A	AGGGGTTCCTTGTGAATATACTCGAATGATTCTAGTACAACATGATAACCTAAAACAAGTAATCGAATCAGATCCACCAGAAGAGGTACGCCAATTTTCATAAACCATCGTTTTTAGGCAAGTGAAATCAAATAACCAGGTTTGATTTGATTACAGAAGTATACGAAGTCGAAGAACGAGAAGATAACGTATCTCATGAATCTAAACTTTGGATTTGGTAACTTGATTGCAACTGTTGAGAATTTACCTCCAAGGAACGAAGAATTGAAGCTAAGGGAACCACCTGGAAAAGTTGCGCAAGCAGCTTCGTCTTGCTGGATTATGTTTGTTGATCGATTTTGTTGCAGGTGCATGATTCAGGCATGTGGTCAAATAAACAATCAATGCTCCAT[T/A]GT…	GCGCATAGTTGCGTCATTACA	AGCGCATAGTTGCGTCATTACT	GCATGATTCAGGCATGTGGTCA	AGCAAGCAAGAGCAGCG
	SNP005	24 marker set	chr1	44033573	C/T	AATTTAAACTATATCCAGCTCTTAATTACCTTCATTAGGATCATAGAACCTTTCCAAAAGAGCAAAAATGGTGGACTTTCCTGCCCCACTAGCACCAACTAATGCTGAAGTTCTTTGAGATGGAATCACTAAATTTAGAGAATTCAAAATTGGGACATTTGGGCGAGATGGGTAGACAAAAGAAACACCTTTAAGCTCTACTTTTCCACGAACATTATCAAGCTTTCTTCCTAAAGTACTATAAGGATCAATGGCTGGGATTCTATCTATAACTTCAAACACTCTACTAGCTGCTACAGTCCCTTGTGCAAATTGAGCCAAATATGATAAAGATAACGCCAATCCCCTGTATCACACACAAGTTAATTAATTAGTTGGTTATTTAGTTAGTCAGT[C/T…	TGGCAGGTAACTAACTAACTGACTG	GTGGCAGGTAACTAACTAACTGACTA	ACGCCAATCCCCTGTATCACA	GCTTCTTTGGTGTCAATGTTGGT
	SNP006	48 marker set	chr1	44057814	T/C	CCCGTTTGCATCCCTAATTATGACGCCGTTACCAGCTCCTGCCACGTTATTTTACGCGGTTTCCGCGTTGCCCACACCCGGTCCTCTAATAACATATATTGAATCTCATGGTTAATTATCATACAAAGATGGAAGCTTCATTGACATTATCAAAATTTTACAAGATCGAGGTTTTTCAAGAACCATGTCAAGAAGATGCCTGGATCATCTATCTACGTGAAACAAAATAACAACATAAAAAGATCCAAACATAAGCAGCTAGAAGCATATAGTTTTCCTCTTTTGGGAAACTTGAAGCAGCAATGTCTCCATTGATCTGCGA[T/C]TTCTGAAGCATCTCATCTTATTAAATACTACTATACTACATTACCTTACGCCACATATATTATACAAATCAC…	CAATGTCTCCATTGATCTGCGAT	CAATGTCTCCATTGATCTGCGAC	TAATGTAGTATAGTAGTATTTAATAAGATGAGATGCTTCA	TTTGGGAAACTTGAAGCAGCA
	SNP007	48 marker set	chr1	44205362	G/A	AGGGACCAATTTTGTACCTTGTATTCTCCTCATAAAAGTTAGAACCACGGCTTCCAACATCGAAATGCTGGTCGGAATCCAATTCCCATAATGCAGGTTTACCAACTTGTGGCTGATAGTGACCCAAGAACCTGTACAAAATCACCCAATTGAATATCAATGATTGATTGATTCTATACATACATGACATTTTTTTAAAAAAAAAAATTGTGTATCTTACACATTAATGGCGTCCTGTTTTTCTGCATCCATGTATGCATTACTATAGTAACGTTGTAGAGTTCTGAAAAATTCCTGGGACTGACTTGCTGCTTTCCATTGACCTCTTCTTTGACTAAATATCTGTGTTATAAAAATTTAATAAACATGAAGTTTAACTGAATTATGGTATAGGGTA[G…	ACATGAAGTTTAACTGAATTATGGTATAGGGTAG	ACATGAAGTTTAACTGAATTATGGTATAGGGTAA	TGGTGGATCTGCTGCTCACA	GACCTCTTCTTTGACTAAATATCTGTGTT
	SNP008	96 marker set	chr1	50167688	C/T	TGATGCTGCCGCCCGTATACAGGCGGCGTTTAGGGAGCAGTCGTTTAAACTCAAGACAAAAGAAGTGGAAGTTTCCAATCCGGAAGACGAAGCTCGGTGTATTATAGC[C/T]GCCATGAGGATCCAGCACGCCTTCCGGAACCATGAATCGAAAAAACAAATGGCGGCTGCTGTACGGATACAGTATAGGTTCCGTACTTGGAAGAT	ACGAAGCTCGGTGTATTATAGCC	GACGAAGCTCGGTGTATTATAGCT	TCATGGTTCCGGAAGGCGT	GGAAGTTTCCAATCCGGAAGA
	SNP009	96 marker set	chr1	69220671	T/C	TCAGTAAGCCATGATGAAGAATGCTCAGCCTTGTTTCAGTTTAAGCAGAGCATAATTCATCAAGATGATGCTGCTTGTGCTGCTCATGGCTCTCAAGTGTTCCA[T/C]TCTTGGAACACTAGTTTTGATTGTTGTTCATGGGAGGGGGTTGCATGCAGCAATGACCATGATCAATATGGCCATGTGATAGGCCTTGACTTGA	TCATGGCTCTCAAGTGTTCCAT	TCATGGCTCTCAAGTGTTCCAC	ACCCCCTCCCATGAACAACA	GATGCTGCTTGTGCTGCT
	SNP010	24 marker set	chr1	69220682	C/A	GCCATGATGAAGAATGCTCAGCCTTGTTTCAGTTTAAGCAGAGCATAATTCATCAAGATGATGCTGCTTGTGCTGCTCATGGCTCTCAAGTGTTCCATTCTTGGAACA[C/A]TAGTTTTGATTGTTGTTCATGGGAGGGGGTTGCATGCAGCAATGACCATGATCAATATGGCCATGTGATAGGCCTTGACTTGAGTGAGAGGT	CCTCCCATGAACAACAATCAAAACTAG	CCTCCCATGAACAACAATCAAAACTAT	GCTGCTCATGGCTCTCAAGTG	TGCTGCATGCAACCCC
	SNP011	96 marker set	chr1	131324826	C/T	AGTGGCCTGTGCATGATAAGATGTAGAGTACTTGTGATCTGGAATCTTAGGAGGAGGACTTGGGGTGAATATTGATGTGGTGTGGACGGTAGTATAGGGCCCGTACTACTGGAACCACCGGATCGGTGAGCAGTCCAAGTAAGAGTCCTTAGGATGCTAAGGAAGAAGTAGGAACGGGTGATCGAGTGTGAGTAATCTCGATCGAGTCTCTGATTATTTTATGTTGTATTTTAGAGGCATCATGGTAGGTACGTCCCACAACTTAGGAGGCCGTGGTACCAGTGGTACTAGTGATGAGGAGATTCGTAGGTTGATTCATGAGGAGGTGGCCGCAGCCATTCAAGATGAGATACTGGAGATGTTTGGGTCTATCAAGACCATGCTGATTGAGACTTTTGA…	GACCATGCTGATTGAGACTTTTGAC	GACCATGCTGATTGAGACTTTTGAT	GCAGCCTCGGACAGAGC	ACTGGAGATGTTTGGGTCTATCA
	SNP012	96 marker set	chr1	192267904	A/G	TTAGTCCCCTGCTTGAGGGACAAGAACTCCTATGCCAACCGTTCCCTCTCCACCGGGGGAATGTACCCGTCTCGAAACATAGCGGTGAACCTCTCCGAAGTCATCGCGGTGAGCTCTGTAGTAGAGAAGTCAGCTGTCACAAACTTCCACCAGTCCTTCGCTCCTAAGCGAAGCTGGTTCAGCGCGAACCGTACCCATAGATTCTCCGTACAAGAACATGTGTAGAACCATCCCCCAATGTCAGAGATCTATCTCATCGCTGCTGTTGGATCCTGAGTCCCATCAAACTCTGGTGGCTTCGTGGTACTGAACTCCCGGTACAGCAACAAGTCCCCCCCCTGTGGCCTAGCAGCAGCGACGGCTGCGGTGGCTGCAGCAACAACAGCATCGGTAAGAGCA…	ATGGTATTGATAGACCCAAACATATCCA	TGGTATTGATAGACCCAAACATATCCG	GTTGCAGCCATTCGTGCTGA	ACCGCTTGTCAAATGTCTCAATC
	SNP013	96 marker set	chr1	192968503	G/A	CAAAATTTAAGGTTTTCCTTTACAGCGCCTGTTTGTCGAGTTGTGCGTTACACATCGTCAAGTAGGTCCTCAATCCCACGTCCCACAATGACATCTAATCGATGAGTTGAAGGACATCAACTTGTCGATTTCACTCTAAAACATTAAAATTATGAAAATGAATTGTTACCAGAAACAAGCGTTACAAATATCCCCCACTTGAACTAGTCTTTGTCCTCGAAGTCTACTGATGCAAACAAGTCTGGGTAGTGCTCTCGCATCTCTTCCTCCAGCTCCCATGTCCATTCGGAGCCCCTTCAGTGCTGCCATTGCACCTTCACTACCTTCACCTCTTTATTACAAATGACCTTGACTTTCCTCTCAAAAATCACCACGGGCCGCTCTATGTAGCTCAGGCTC…	CTCTATGTAGCTCAGGCTCTCG	GCTCTATGTAGCTCAGGCTCTCA	TCACAGATGAGGCTGCGGT	ATCACCACGGGCCGC
	SNP014	96 marker set	chr1	197078363	A/C	ACCAGAGTTGTAGCTAGGAAATTGAGAAATAGAATCGTGTTTAATTATAGGGATTTGGGTTTTTAATTGATTTACTTCTTCACGGAGGCGAGCATTTTCGATTCT[A/C]AGATGTTGTTCATCGAATGACATCTCCCCGATGGCTGCCGGACCACCACAGTTGGGGCAGGTTGCATTGGTGAGGGCTTCTTTGTATCGTATGTTCTC	GGAGGCGAGCATTTTCGATTCTA	GAGGCGAGCATTTTCGATTCTC	GGTCCGGCAGCCATCG	TTACTTCTTCACGGAGGCGA
	SNP015	96 marker set	chr1	198387904	C/T	TGGTGTTCGCCATAAACTCCTTGATATCCCTCCTCAACACACTCAAATATCAAGCCACTCGAGCTTGCTCAGTCGATACCTACTCAAGTCAAAACAACGCCCTCTCATGGAATATCTTGGTGATCTCGGTCATCTACTATGTCTTCTGCTTGAGAGACAGGAACTCATGAGCTAACCTCTCCCGCTCAACCGTGGGCATAAATTCCTCCCTGAACATCACAATAAACCTTTCCCAATTCATTACAACATGCTCTGTAGGCATGTAATCAGCTGTCACAAATTTCCACCAGTCCTTCACTCCCAAGCTAAGCAGGTTCATAGCGAACCTGACCCTCAAATTATCCGGAGAACAGAAAGTATAGAAACATACCTCATAGCAGCAGTCGGGTCCTAATTCCT…	ACACAAAGCCACCCGATTTTG	CAACACAAAGCCACCCGATTTTA	TCATAGCAGCAGTCGGGTCC	ATTCGTTGTTGTACAGGGAGTTTAC
	SNP016	96 marker set	chr1	199037727	T/G	GCTGCATTGGAATCAGCGGCTCCCTGTAAAGACTGTAAAAGATTGTTAGCATCGACAAATAGTTTTTCGACTTTTTCGGTCGCAGCAACACACGCCTTGGTAGAGGC[T/G]TTGATAGCAGCAGTGGCGGAGTTGATTGAGGCTTCATGTTCCTTGGTGAACGAATCAACTAGCCCCTGAATGGCAGCCTCTGAGATAGTGGAC	CGCCACTGCTGCTATCAAA	CGCCACTGCTGCTATCAAC	CGGTCGCAGCAACACACG	GGAACATGAAGCCTCAATCAACTC
	SNP017	96 marker set	chr1	200099552	T/C	TTTGTGTTGAGTTTCAGAGACATCATGGTGGGTACGCGGCACACTCCAGAGAGCAGCGGTGTTAGTGATGATGAGATTCGTAGGATGATTCATGATGAGGTGGTTG[T/C]AGCCATTCGTGCTGAGATACCGGAGATGTTTGGGTCTATCAAGACCACGCTGATTGAGACATTTGATGAGCGGTATGCTGCTCTTACCGATGTTA	GGTATCTCAGCACGAATGGCTA	GTATCTCAGCACGAATGGCTG	CTCCAGAGAGCAGCGGTGT	CTTGATAGACCCAAACATCTCCG
	SNP018	96 marker set	chr1	209305784	T/C	CGTTACTTGAAGAACTGAGAGTCTTCCCGGCTGACCCCTTTGACCAAGAAGTCGCCGGGGTGACCGAATCCGGTTTCGTCTCGGTTTCCCGTGGCTGCCCGAAACT[T/C]CATTACGTTCTTTACTTCTGCCACCAAATGACAAATGCCGCCGTAGCCACCATTGCCCGAAACTGCCCGGGTTTCACCCACTTCCGCCTCTGTATCATGA	GTGGCTGCCCGAAACTT	GTGGCTGCCCGAAACTC	CGGCATTTGTCATTTGGTGGC	TCCGGTTTCGTCTCGGTTT
	SNP019	96 marker set	chr1	209305905	T/C	TCTGCCACCAAATGACAAATGCCGCCGTAGCCACCATTGCCCGAAACTGCCCGGGTTTCACCCACTTCCGCCTCTGTATCATGAACCCCGGGCAGCCCGATTAC[T/C]TGACCAACGAACCCATGGACGAGGCTTTCGGTGCGGTCGTCAAAACCTGCCCGAACCTCCAACGCCTGGCAGTTTCTGGGCGGTTGACCGACCTTA	TCCATGGGTTCGTTGGTCAA	TCCATGGGTTCGTTGGTCAG	ACCCACTTCCGCCTCTGT	GCACCGAAAGCCTCGT
	SNP020	96 marker set	chr1	209305982	T/C	ATCATGAACCCCGGGCAGCCCGATTACTTGACCAACGAACCCATGGACGAGGCTTTCGGTGCGGTCGTCAAAACCTGCCCGAACCTCCAACGCCTGGCAGTTTC[T/C]GGGCGGTTGACCGACCTTACGTTTGAATACATTGGGAAATACGCAAAAAACTTGGAAACTCTTTCGGTTGCTTTTGCGGGTAGTAGTGATTTAGGGTTGA	GTCGGTCAACCGCCCA	TCGGTCAACCGCCCG	AACCTGCCCGAACCTCCA	GCGTATTTCCCAATGTATTCAAACG
	SNP021	96 marker set	chr1	209306057	T/C	CTGCCCGAACCTCCAACGCCTGGCAGTTTCTGGGCGGTTGACCGACCTTACGTTTGAATACATTGGGAAATACGCAAAAAACTTGGAAACTCTTTCGGTTGCTTT[T/C]GCGGGTAGTAGTGATTTAGGGTTGAAGTATGTTTTGGGCGGCTGCCCGAAACTGAGGAAGCTTGAGATCCGTGACTGCCCGTTTGGAAAC	TTGGAAACTCTTTCGGTTGCTTTT	TTGGAAACTCTTTCGGTTGCTTTC	GGCAGCCGCCCAAAACA	GTTTGAATACATTGGGAAATACGCA
	SNP022	96 marker set	chr1	210507858	C/A	CTGATCGAATGACAGGGCGCACAAAAGGGTATGGATTTGTCAAGTTTGGAGATGAAACTGAACAAATACGCGCCATGACTGAGATGAATGGAAGCTTATGCTC[C/A]ACCAGACCTATGCGCATTGGTCCAGCTGCTAACAAAAACACTACTGGTGGACAACAGAATCCAAAAGGTACAACATCTTGATCTTGTTTTCATGG	CAATGCGCATAGGTCTGGTG	CCAATGCGCATAGGTCTGGTT	ACGCGCCATGACTGAGATGA	TGTTTTTGTTAGCAGCTGGACC
	SNP023	96 marker set	chr2	3447210	T/G	AAAAACGATCGTGCTGATGATGATGATCATGACAACGGGATCAAACTTAATCCAAAGCCACGATCACGGAGAATGTCCTTATCTCCATGGAAGTCTCGTCCGAGTGAAGAAATCAGTCAAAAAGACCCTGTAGTTACTAAGAATCTATTTCAAGACAGTAAACACGATTCTTCATCATCGGAGAAGAAATCCGGACTATGGAACTGGAAGCCAATTCGGGTTCTTTCTCATATTGGGAAACAGAAGATCAGCTGCTTATTATCAGTTGAAGTCGTGACTATTCAAGGTCTGCCGGCATCAATGAACGGGCTCCGGTTGTC[T/G]GTTTCTGTGAGGAAGAAAGAAACAAAAGACGGCGCAGTTCAAACAATGCCTTCAAGGGTGTCTCAAGGAGCTGC…	TTTTGTTTCTTTCTTCCTCACAGAAACA	TTTGTTTCTTTCTTCCTCACAGAAACC	CCGGCATCAATGAACGGGC	GCATTGTTTGAACTGCGCC
	SNP024	96 marker set	chr2	91608296	C/A	GTTAACCGTCAAACTATGACTTAATGTATGAATTGGTGATTTAAAGCTTTAGTTGGTGTTATTCGAACAGCTAAATGTCTCGAATCCTAAAGAGTAATCGTGTATCTGTTCTGATTTAGGGTTTGTGATTTGTTTTTTTTAGCTTTTCGTTTGTTTTTTTGCGGTTAGTCTGTATATGATTCAGATAGTGGTATTCAACTATTTCTTCTTAGAACGTATTGAATCCGCATGATTTGGTTATACAATCCATGTGATTTTATCCTTGGACTTCTCTTATGTATGCAATTTCTGTTTTCTAAGTTATCATATGATTGATCCCTTTGTTCATGTGTAAAAATCCGCTCTCTTTTCATCGATGAGATTTGCAGCAATTGATTCTAAATGCAAAGTTACAATTTG…	GAACAGGAAGAAACCAGCATTCC	AGAACAGGAAGAAACCAGCATTCA	ACCCTTTCGTTGTCTTCTTGATGGT	TGCTTCTTGAAGCAGCAGG
	SNP025	24 marker set	chr2	91614666	T/C	CCTTGCCTCATATGAATAATACCTGTTGTCAATAAAAAGGATATTATGTTTTTTTTTTTTTACTTATTTTTATTAACTCCTAAAACTATATAAAAAGACAAAGAAAACACACCCTTTTTCAGTGAGAAAGCTTTTTATTGCTATTGGAAGTGCTGCTTGTCCTCGGCTATGACTACCTTTCCCTTCACAATCACAAGCAAATTACATCAATCATTGCTTTTTAACTTCCTTCCTAATAAAATTATAATAAAAAATACGTATTTTATGTTTTAGCTCCCAATACATAACACATAAATTTATGTTACTTACCTGTAATGACTTCTAACAATCTTCGCTTAGATAATTGTTGTTTAGGGTTTGTTGACAAATGAGATTCTATCTTGAGTAAGTGTTGTTGTA…	CTTCTGATGCATGAAGACCATGT	CTTCTGATGCATGAAGACCATGC	GCAATCAGAAACTCTGAAAATGATGATTGGA	GTTGTTGTAAAACTTGCACTGCT
	SNP026	96 marker set	chr2	91678103	C/T	TCTTCATTGGAGCTATCACCAGTGGAGAATTAACATATCAACATCTTCAAAGGTAGTGTGACAAAAATCCAAAGATTAATTCATTATTTCATTACAAATCGACTTTTACTAGATTTGATGAGTATCATTGTTATAGGCTTAGTGGCCTTATAAATCTTGGAGATTCTCCTTTTTATGAAAAACAACCAATTATGTAACGTGTACTTCTTTTTCTTTATTTTCTTCAAGAAGCATGCAAATAATATCTTTAATATGTGATCTACCATGAACAGGAGAGATGATCCTTGGTTTCGTGTTTTAGGAAAGACCTGCATTCACATGACATGGAGTGATCGAGGTGCTATATCACTTGAGGTAAATGTTGCAATAGAAAGAAACAAATAAATGAAAGCACATTGA…	TGGACCAAAATAAACTCAGCTTTTTCG	ATGGACCAAAATAAACTCAGCTTTTTCA	TGCAGGGGTTAGGGTTACAGG	GCCCTAGAGCTTCAGTACCAT
	SNP027	96 marker set	chr2	92266880	T/A	ACAGCACTCGGTAGAATACTCCCATCACAAACATAAAGTCCCTCCGCTTCCCAGCTCTCCCCATTCTCATCCACTGCACCTTCCTTCTCACTTTTCCCCATTCTGCAACTCCCCATTTGATGAGCCGAACAATAAATATTCCAATCTTTCACCATTGACATCGGACCCCCAACAGCATCTACTGTCTCCAAGAACTCCTCTATCTCCTTTTCACTTGTCCCTTTGCATTTCAATCTCTGTCCATCGCTTCTTTGAGTACCCACTTCAACAGCTCCTGCTGCAATCAACACCCTTAACGCCTGTCTCAACCCTTTCTTGATGCTTGCATTGTCAAATTTGCTAAATTTATAACCTATCCTTCCTGCTGATGTCACTTTTCCAGATCCTCGGTCTCTCACC…	CTTTCTTTTAAGTCTTTCCCAGAAATCCAT	CTTTCTTTTAAGTCTTTCCCAGAAATCCAA	GGCCTGGATCTTTTGCTGCT	CTGTTCGTGAGAATTTCAGCATTC
	SNP028	96 marker set	chr2	94495408	G/A	AAAACGTCTGATCAAGTAAAGGAAAGTGGATATTAGTTGCTAATTAAGTTTAAATATAAGTTTATGTAAGGAAGTAATTAGTATGTGGTGGATATTTAGATACCTT[G/A]TCTCCAATTTCGGAAACAAAAATTAATGTAAAAGCAGCTGTGAAGCCTGACTTTGCGATTGCTGCTAAGAGAGAGGGAGGTGCACCC	TTTTACATTAATTTTTGTTTCCGAAATTGGAGAC	CTTTTACATTAATTTTTGTTTCCGAAATTGGAGAT	AGGAAGTAATTAGTATGTGGTGGATATTTAGATACCT	CAGGCTTCACAGCTGCTT
	SNP029	96 marker set	chr2	95583988	C/A	TCTTTTATGAGATTAAATAAATAAATAAAAGAAGGGAAACATGTAAACAGTTAGTGTCTTAATACATTAAGCCAATTTTCTTGGCTTAACTTATTAAGTCATTGTCTTCAGATTTTTAAAAAAAAAAAAAAAAAAAAGAAAAAAACAACAACAACAACTTAATGAGTTAAGCCAAAAATATGACTTAATGTATTAAGATACTTACTTTTTACCTATTTTCCCTTTTGTTTTTCTTCCAACTCAGTTAACGAATATTGTGAAGTTTGTTTTTTTGGATGGAAGGGTAAAATGGTCATTTAGTATGATTGTGTAAGAATTTAAGGGATGACCTGGAATGAGCTCTTTCCATCAGAAGGGCTATCATAGGATTTCATGTGTAACATAATGGAGTCAAATTGA…	CAAATAAAGCTGCAGCACAAATTGAC	CAAATAAAGCTGCAGCACAAATTGAA	ACTGGTCCAAATGGAGGTGGAA	CAGGGACCATGAATCCACATATT
	SNP030	96 marker set	chr2	95608533	T/C	AGATGTATGTACCTCAACAAGCTCCGGACTAGCGTAATCTTGAATTATTCCGGCGAGCTGAGCACTATCGCAGAGATACGGCAAATTCCCGAAGTAAAGCTTGGTATGTACAGAACTGATTGCCTCGGGTTGATCTCCTCCGTCACCGGAGACTTCTTGCACTTCTTTGACCACCGGCTCCTCCTCTTGCTCGAGGGTTTCCTCCTCCGTCGCTGATACCGCCGCTTCTTCTTGCGCCACCGAAGCTGATACCCTTAGCACCCGCCACTTTCCGGATATGGGTATTGGATCAGTTCTCGTAAGAGAATGAGATAATGATGATGATTGTAACCTGGGTACTGTAGAAGTTAATCTAAGAAATATAGGATCCGAAGACCATGGCTTTGATTTTATGTTACA…	ACTAGCAAATTAACCAGCGACCA	CTAGCAAATTAACCAGCGACCG	CAGTCGCAGCGGCCAT	GAGAAAACAACCACCAGTCATCA
	SNP031	96 marker set	chr2	99324812	G/A	GAGGTGGAGTCGGTGTTGTACATGCATCCGGCGGTGAATGAGGCGGCTGTGGTTGGACGGCCTGATGAGTTCTGGGGGGAAACGCCGTGTGCGTTCGTGAGTCT[G/A]AAGGATGATGATGAGGGGAAACCGCTGCCTACACCGATGGAGATAATTGAGTTTTGTAAAGCGAAGATGCCTGGTTACATGGTG	GGTTTCCCCTCATCATCATCCTTC	GGTTTCCCCTCATCATCATCCTTT	GCCGTGTGCGTTCGTGA	ACTCAATTATCTCCATCGGTGTAGG
	SNP032	96 marker set	chr2	100272511	A/T	CACGTGTATTGGTTGTTTGCTCCGAGATCACCGCAGTTACTTTCCGTGGACCTAATGAGACTCATCTTGATAGCCTTGTAGGTCAAGCTTTGTTTGGCGATGGTGCAGC[A/T]GCTATTATAGTAGGTTCTGACCCATTGCCCGATGTGGAAAAGCCACTTTTTGAGTTAATTTCTGCTGCCCAAACTATTCTTCCAG	TGGCGATGGTGCAGCA	TGGCGATGGTGCAGCT	GGCTTTTCCACATCGGGCA	GCCTTGTAGGTCAAGCTTTGTTT
	SNP033	96 marker set	chr2	100625310	T/C	TAACTTACATGTAAGAAATGAAAGCAAGAGAAAATATTAATGTACCGTGGAAGTGCCGTTGATTGAAGATCCATTGACGGTTCTTGAGGTTCTAGGATCGGCTGC[T/C]TTGGGCTTCGGTTCAGTTGCGACAGCACGAGTCACTCCATTCCGTCGCTTAACCCTAACAATGCTCGGAAAGGAACGGCGACCGG	GGTTCTAGGATCGGCTGCT	GGTTCTAGGATCGGCTGCC	AGTGACTCGTGCTGTCGCA	GAAGATCCATTGACGGTTCTTGA
	SNP034	96 marker set	chr2	100625472	A/T	CAATGCTCGGAAAGGAACGGCGACCGGCGGTGAATCTGGTACTGCAATCGTTAGAAGCTAACGAGCGAGGAAGGGAGTCGATTCTGCAACAGGTATGAGAGGC[A/T]GCTTCCATGGCGGAATTTGCGAGTAAAATTGAATTGAAAGAGGTGAAGTTGGATGGTGTATGTATGTGTGTAGGTGTGGTCGATGT	CTGCAACAGGTATGAGAGGCA	CTGCAACAGGTATGAGAGGCT	GCAAATTCCGCCATGGAAGC	TTAGAAGCTAACGAGCGAGGA
	SNP035	48 marker set	chr2	106420983	C/G	GGAAAGGGTTGCGCCTCCGCCATGAAACAAGCCGGCGCCCGCGTCATCGTGACAGAAATCGACCCAATCTGCGCCCTCCAAGCTCTAATGGAAGGTCTCCAAGTCCTAACCCTCGAAGACGTCCTCCCCCACGCCGACATCTTCGTCACCACCACCGGAAACAAAGACATAATCATGGTCGACGACATGAAGAAGATGAAAAACAACGCCATCGTCTGCAACATCGGCCACTTCGACAACGAAATCGACATGCTTGGACTCGAAACATACCCAGGTGTGAAAAGAATCACGATCAAACCCCAAACTGACCGGTGGGTGTTCCCGGAGACGAAAAGTGGGATCATTGTGTTGGCGGAGGGGAGGCTGATGAACTTGGGTTGTGCGACTGGGCATCCTAGC…	AGATGCTTAGGCAAAACATAAACCTG	AAGATGCTTAGGCAAAACATAAACCTC	TGCGCAGCTTGAATTGTGGAAT	AAGAGCAGCAACTTTCTCATCAA
	SNP036	48 marker set	chr2	107414435	T/C	CAAAGGCTGCCAACGACATCAACACTACCACCGTCACTTCACGATTTTTTCTTCTCCTTATGCTGCCTTCTAGTTGCCACCTCCGTGACACCATGGTGAACCACCGAT[T/C]GTGTGAATCTGGTAAACAAAAGTGAAGACTGAGACAACGGTTGTTGTTGCTGCTCTAGATCGCTGCTATCGCCGCCATCCATG	CTTCACTTTTGTTTACCAGATTCACACA	TTCACTTTTGTTTACCAGATTCACACG	CCACCTCCGTGACACCATG	AACAACAACCGTTGTCTCAGTC
	SNP037	96 marker set	chr2	108003611	T/G	TTCGATTTTTCTCCTCAGCCCCTGCTGGTATAACATATTCTATAACCTGAACTTTATGTTGATGTTTAGGGTTTTATGATTTTTCAACTTAAATTCCTTTAAATGCTCAAT[T/G]TCTGGACTCCTTTTGTGCTAATCTGGTTTTACCTTCTTTAGTAGCTTCAATGGCTGCTAAAGGCAAAAAGTCACAGAAGAAACCAAACAGA	AGATTAGCACAAAAGGAGTCCAGAA	AGATTAGCACAAAAGGAGTCCAGAC	GGGTTTTATGATTTTTCAACTTAAATTCCTTTAAATGCTC	GCCATTGAAGCTACTAAAGAAGGT
	SNP038	24 marker set	chr2	117891323	C/T	ATGTTGGGTGTCTTTCGAGAGAAACATTAAAACTTTATTTTGGGAATGATGTATCATTTTGGTATTAAAACTATTTCGTATGGTTATGAAAAATATAATTTTATGTTTGAAAACTTTTACCATGAGATCAAACCCTAGATTTTATTTAGTCAATTTTTGAGTAAAAAGATTTTTATTCTTTCTTTCTTTTCTTAAATCTATATACATAGAAATAATGCAAATCGTTAATTTGACAATACATATGGTTTTCAAAACGGTAGTGAACCATACATTATACATTATTTTATATATTTATATGTATTTTTTGTTCTTTCTCTCTTGTGTCTTAGAACCATGTCAGGAAGGCCTAATCGCAGGTGCCCACATAACGAAACACCCGATGTTGCTCAATTGGTAGCA…	ACCAAGGAACTAGAGGACGAAATC	AACCAAGGAACTAGAGGACGAAATT	CTGCATTCTCTTTCATTGCTTCCCT	AACTAATTGCGGGTCTTAATGCTAA
	SNP039	96 marker set	chr2	166026142	G/T	ACCACAATCACGGATGAATTGAATGCTGGAGATGTCACAGATGATTAATGAAAAATCCCAACCAAGAATCAAGTTTTGTAACGGAAAGTAAACATCATAATATCAAATTATAGATGTGAAGAGAAATGGCTTCATTCATGTTACTAGTCATTTACATTATATGAAGAGAAACATCATAATTTTCATGAAATTTAAGATATGAAGAGAAAATGGCTTCATATATGTTAACGTGTAGCTGTTTGTGACAGATGATGGAACTTGAGTTGAAGAAATTGTATGATTCAGTCACCACTGTCCACGAGGAGATGTACAATCTTCGAGAGAGGTAAACATCACAACTTACCTACCTTATTTTTTGTTTCTCCAAAAAGTAAAAACCTATGCTGCACATGC[G/T]T…	TTCCTCCCTACAACACCACAC	TTTCCTCCCTACAACACCACAA	TCTCCAAAAAGTAAAAACCTATGCTGCAC	TTGATCGTATTAGATGTTGCATCGTT
	SNP040	96 marker set	chr2	166386608	C/T	TAGATTAATCGGCGCGCCACCTGGCTATGTTGGGTACGAGGAAGGCGGGCAGCTGACCGAGACAGTGCGCAGGAGACCATATGCTGTTATTCTGTTTGA[C/T]GAAATTGAAAAAGCTCACGCGGATGTATTCAATGTGTTTCTCCAGATTTTGGATGATGGTAGGGTCACTGATTCGCAAGGTCGTACA	CGCGTGAGCTTTTTCAATTTCG	CCGCGTGAGCTTTTTCAATTTCA	TGCGCAGGAGACCATATGCT	TGGAGAAACACATTGAATACATCCG
	SNP041	48 marker set	chr2	166386758	T/C	CAGATTTTGGATGATGGTAGGGTCACTGATTCGCAAGGTCGTACAGTCAGCTTTACAAATACAGTCATCATCATGACATCGAACGTCGGGTCCCAGTATATATTAGA[T/C]ACGGATGATGACTCCATGCCAAAAGAACGTGCTTATGAGACTATAAAACAGAGAGTCATGGATGCAGCTAGGTCGATTTTCCGCCC	GGCATGGAGTCATCATCCGTA	GGCATGGAGTCATCATCCGTG	CATCGAACGTCGGGTCCCA	AGTCTCATAAGCACGTTCTTTTGG
	SNP042	48 marker set	chr2	166386785	A/G	ATTCGCAAGGTCGTACAGTCAGCTTTACAAATACAGTCATCATCATGACATCGAACGTCGGGTCCCAGTATATATTAGATACGGATGATGACTCCATGCCAAAAGA[A/G]CGTGCTTATGAGACTATAAAACAGAGAGTCATGGATGCAGCTAGGTCGATTTTCCGCCCCGAGTTTATGAACCGGGTTGATGAGTATATA	GATGATGACTCCATGCCAAAAGAA	GATGATGACTCCATGCCAAAAGAG	CCTAGCTGCATCCATGACTCTCT	CGGGTCCCAGTATATATTAGATACGG
	SNP043	96 marker set	chr2	166415279	T/G	TGGTTTGGGTTATGGGTTTACGTTTTTACTATGTGCAGCTTGTTCCTCCAAATGCACATCTTTACAATGCTGCTGTTCAGGGATTTTGTTTGAGAGAAAAGACAGAATC[T/G]GCCACTAAGTTGTATCAGGAAATGCGTGAACTTGGGCTTTCAGCTGATCATAAGACACGAGCAATGATGCTGCAATTCTTACCAAAAATCTA	CATTTCCTGATACAACTTAGTGGCA	CATTTCCTGATACAACTTAGTGGCC	ATGCTGCTGTTCAGGGATTTTGTTT	TGAAAGCCCAAGTTCACGC
	SNP044	96 marker set	chr2	180694606	T/C	TTCCACTTTCATTAGATGCAGATGCAGCAGCAGGGGTATCAGGTTTGGTGGTGCTTGTTTTTTGCTCGCTTTTGCGGGACCCGGACCCAACATATCTTTTGATAAACA[T/C]GCCTTCAGGGGCAGGGCTCTTATCTTTGCGTTGACCTGAAGAAGTCTCTTCTCCTGTTCCATCACCCATTCGTCTAAATTTGCTTCTCTCTGTATATTTCTGTGGGCTC	CCTGCCCCTGAAGGCA	CCTGCCCCTGAAGGCG	GCTCGCTTTTGCGGGACC	TCAACGCAAAGATAAGAGCCC
	SNP045	96 marker set	chr2	196553315	C/T	AGATGCTGCTTCGGGTGTCTCGTTATCTTGAATAATACATGCTTTATCAAGAAACCTGAGTTTATTCGTATGATTTAGTGATCTTCCCGAGTTTGGGACTTCATATAA[C/T]AAATCCGGGGTGGAAGGGTGAGGTAGGTTTCTCTTGATAAATGCTGCAACAAGAACTTGTAAAATTGGTGTTAATGGGCTGCCTTGTG	TCCCGAGTTTGGGACTTCATATAAC	TTCCCGAGTTTGGGACTTCATATAAT	CCTCACCCTTCCACCCCG	CCTGAGTTTATTCGTATGATTTAGTGATCT
	SNP046	48 marker set	chr2	196875713	A/C	ACGGATTGAGCTTGCAAAAGTGTGTGCCACCAGCCACACGCAACCACCCTGGGCACACACCCTTCTTGCAGACCAACTTCAGATGGAATATTCCGGTCAATTACATC[A/C]CCAACTCCAAGCTGCCCATACTTATTCCATCCCCAACAGAACACCTTCCCATCTTCATCAAAATTTTATATAAAAAAAAAAATCAATAACTTAAGCATCC	AGATGGAATATTCCGGTCAATTACATCA	GATGGAATATTCCGGTCAATTACATCC	GTATGGGCAGCTTGGAGTTGG	CACACACCCTTCTTGCAGAC
	SNP047	96 marker set	chr2	198184421	A/G	CAAAAATAGATTACCTGTAGCCATGTACTCTGGAGCTGCATATCCGTAAGTCCCCATGACCCTTGTAGACACATGACTTTTCCCATCGATTGGCCCGTCTTTTGCCA[A/G]CCCGAAATCCGAAAGTTTTGCGTTGTAGTTCTGGAAAATTGTATAAAAGTCAAACTTGTAAGAAATATATGACAAAGGGTGTTAACAGGAATGA	GCAAAACTTTCGGATTTCGGGT	GCAAAACTTTCGGATTTCGGGC	CCCATCGATTGGCCCGTCT	ACAATTTTCCAGAACTACAACGCA
	SNP048	96 marker set	chr2	198757365	C/T	TTCATGATGATGTGTATGACAGGATTGACAAGGTCATCGCAGCGATAAAAGGATGGTAGATCACGACGCCGGAGAAACGTTTCTGTGCCTGGAACGCTTTTGA[C/T]TGGCATATCCAAATCATTACCTAAATCAATCATCAGATTAGGTTAAAATTTTGTTTAGAGATGTGAAATAAAATTCAAACAGTGCTGCAGTGCATCGCC	GTGCCTGGAACGCTTTTGAC	GTGCCTGGAACGCTTTTGAT	ACCTAATCTGATGATTGATTTAGGTAATGATTTGGA	CGCCGGAGAAACGTTTCTG
	SNP049	96 marker set	chr2	200264863	G/C	AAAAGACTCAAAGATTCAAAGAAATTTGATTTCAAGAAGCTTGCTGCTGTTTCGGGCAGCGGGCAGCAACATGGTAGTGTGTATTGGAAGAAGGGCAGTTCCAAAA[G/C]TTTATCATCTCTGGATCCTAAGAAGCCTTTGGTTGATCAATTTGGGGAAGCATTTTCTACAAAAGAATCCCCAATTTGGATGGATAGC	GGAAGAAGGGCAGTTCCAAAAG	GGAAGAAGGGCAGTTCCAAAAC	TCAACCAAAGGCTTCTTAGGATCCA	GCAGCAACATGGTAGTGTGTAT
	SNP050	96 marker set	chr2	200537660	G/A	TCTTGATCTGACAGAAGATGATCTTGTTGAAAAGTTTGCCATGGGAGTATCCATGGTTACTTCTTTAGCATTAGCTATACATTATCCAACCATAGCTGCTGCTCCTCAC[G/A]TGCTCATCAATGGCTACAAGAATGCTCTGGCAGTTGCTGTGGAGACTAGTTACTCTTTTCCTTTGGCAGACAAAGTTAAGGAGTACCTTGAGGTA	CATTCTTGTAGCCATTGATGAGCAC	CATTCTTGTAGCCATTGATGAGCAT	CCAACCATAGCTGCTGCTCC	TCCACAGCAACTGCCAGA
	SNP051	96 marker set	chr2	200537693	G/A	TTTGCCATGGGAGTATCCATGGTTACTTCTTTAGCATTAGCTATACATTATCCAACCATAGCTGCTGCTCCTCACGTGCTCATCAATGGCTACAAGAATGCTCTGGCA[G/A]TTGCTGTGGAGACTAGTTACTCTTTTCCTTTGGCAGACAAAGTTAAGGAGTACCTTGAGGTATGTAATGAAGAAGTATGTTTCTATATAACGAC	AAGAGTAACTAGTCTCCACAGCAAC	AAAAGAGTAACTAGTCTCCACAGCAAT	CTCACGTGCTCATCAATGGCT	CCTTAACTTTGTCTGCCAAAGGA
	SNP052	96 marker set	chr2	202907698	G/A	ACAATTCATGAAACACACCATCAACAATATGTGCTTTTATCTTATTTAACTGACAATTTCAACATACATATTCAATCCATTGAAAAACTTTCTACTTAATATCATTATCAACTGTAAACACACAGGCTAAGCATCAAAATGTCCCAAGAGAGTGCATAGGCCTGAAAGCTAGCCATTTCCCCTCTTCTTCTACATCACTTGTTTTCAGTAGAAGACCAATACATACAAGAAATCAAAGACCTCTTTCAGTTTCAAACAGTGATAGGGTTACAACAGAAACCACCGAAAAGACATCAGAAATTCCTGAAGTTTCCATTTCCATCAATCAGTCACTGCCCACTTCCGAAGTTGATCCTATCAAAAAGACACAACCCGATGAGGCTGCTTCTAATGGATCCA…	CAGCAAGAGAGAAGCTAAAAGCG	ACAGCAAGAGAGAAGCTAAAAGCA	AGGATCTGCTGCGAACCCT	CCCTCTGAATCCGAACCAAAA
	SNP053	96 marker set	chr2	213318956	T/C	GATTCCGGTTCTCATTGGCGTGGTGGGCTTACACATTCCCAATGACCGGAGCTGCAATCGCCACAATTAGATACTCAAGTGAGGTCTCGAACATAGTAACCAAGT[T/C]GTTATCAGTAACCCTGTCAACAGCTGCTACGGTTACCGTGACAGGGCTACTGATAACAACAATTGTTCATGCTTTTGTGCTACGGGACC	GAGGTCTCGAACATAGTAACCAAGTT	GAGGTCTCGAACATAGTAACCAAGTC	ACCGTAGCAGCTGTTGACAGG	CGCCACAATTAGATACTCAAGTGA
	SNP054	96 marker set	chr3	64417674	G/T	CCCTTGCACCGACAACCCTACAGTGACTGTAATCATCACCGACTTTTGCCCGCCACCTGGTTGCAAGGGTGACCTTGACTTGTCACATGAATCGTTTTCTGCCATCGCT[G/T]ATCCCGCAGCTGGAGGAATTAAAATCTCTTACCAACAGTGAGAACTAACTTTTTTCATCATTTTATTATAAGAAATATAACGTTTATAATATTA	AATCGTTTTCTGCCATCGCTG	GAATCGTTTTCTGCCATCGCTT	ATTCCTCCAGCTGCGGGAT	CCTGGTTGCAAGGGTGAC
	SNP055	96 marker set	chr3	65136042	A/G	CCATTGTAAAAGAAACTTTGGTTGAACATTCCATGAATGTTTACATAAAGAAAGGTTCAGATGCATCTAATAATGTGCTGCATATGGAGACTGATATTCCTGGTGAT[A/G]TTATTGTTCATTGGGGAATCTGTAAAGATGAAAGTCTGAAGTGGGAAATTCCTTCTGAACCACATCCAGATAACACATCAGTATTTAA	CATATGGAGACTGATATTCCTGGTGATA	ATATGGAGACTGATATTCCTGGTGATG	CTTTCATCTTTACAGATTCCCCAATGAACA	TCAGATGCATCTAATAATGTGCTGC
	SNP056	96 marker set	chr3	66551151	C/A	CCTAGGGAACATACTTATCTCTGAACAACTTGGTGAACCTCTCCTAAGTCACTGCAACATGATCTGTAGGGGTAAAATCAGTCGTCACAAACTTCTACCAGTCCTTCACTCCTAGGCGAAGCTGGTTCAGCGCGAACCGAACTCTCAGATGCTTTGGACATGAACACGTATAGAAACACCCCTCAATGTTGGAGATCCATCTCATGGCAGCAATCGGGTCTTGCGTCCCATCAAAATCTAGTGGCTTCGTGTTGCTGAACTCACGGAACAACAACGAGTCACCTCCCTATGGCCTGGCAGCAACTATGGTCGTGGTGGCTGCAGCAGTAGGCTCCGTGACAACAACATATCACTCATCGAATGTCTCAATCCACGTGGTCTTAATAGACCCGACCATCT…	GGTCTTAATAGACCCGACCATCTC	TGGTCTTAATAGACCCGACCATCTA	GGTGGCCGCAGCCAT	CTCATCGAATGTCTCAATCCACG
	SNP057	24 marker set	chr3	68819733	G/T	GGCAACCCAGAATTCAATAACAAAATAAAAACCCAAAAGAAGTTGCAACATTTTGCTTTAAACATGCATATGTTACTACTCAATATACTATTAAAAAAAATACTACCATTTTTCAGTGTTTTTTTATCCTTCAAGCATGGCCTTTGCAGCATCTATGAGTATGGGTCTAAATTCATCTGATGCTCTACCAAGAACAGTGTATCCTTCCTTATCTTCAACATCAACATCTGCACCATGTCTGATGAGTAAAAGAGCTATCTCTTTGTTATAACATATAACTGCACTCATAATAGGAGTTTGTCCTGCTCTATCAACAGCATCAATATCTGCACCTTCTTCAATCAAAAGCTCACATAACTCTGACTTCCCTGTACTTGCAGCCCGGTGTAATGG[G/T]G…	CATCATATACAGGTAGGGTGCACC	CATCATATACAGGTAGGGTGCACA	CCTGTACTTGCAGCCCGGT	CTTTCTCTGATTTGATAATTGTTTGATGTTCA
	SNP058	96 marker set	chr3	98449601	G/A	GAGGAAAGGGCTATCAGGGTTTGGGCCGTTGTGGCAAGTGCGGTAGGATGCACGATGGGGTGTGCATGGTGAGTGGTTCTAGCTGCTTTAAGTGCGGTCGAACTC[G/A]TCATATTAGTAGGGATTACATTGCTACCACCACCACGACCATGATATCTGATCTGATTTGCTTTCAATGCAATCAGAGGGGCCACAAGAA	CTTTAAGTGCGGTCGAACTCG	GCTTTAAGTGCGGTCGAACTCA	GTGGTGGTAGCAATGTAATCCCTACT	GCATGGTGAGTGGTTCTAGC
	SNP059	96 marker set	chr3	112329475	A/G	GGATTTTAAACCCCAGAAACCCAAATTATTAAAAAGTTCGAGACTTTATTTATGAATCGAACTCACCTGAAGCAGACCAACCATAGATGGGAGGAGTAACTTCATC[A/G]ATCGCAGCTAAGTTCGCCTTCTTCCCACCTACTCCGCCGTCTTACACGGTGGAAGCCGACGAGTCCTGCGGCGGCCAACTCTTTATTC	AGGCGAACTTAGCTGCGATT	AGGCGAACTTAGCTGCGATC	CAGACCAACCATAGATGGGAGGA	CCGTGTAAGACGGCGGA
	SNP060	96 marker set	chr3	112329538	G/A	ACCTGAAGCAGACCAACCATAGATGGGAGGAGTAACTTCATCAATCGCAGCTAAGTTCGCCTTCTTCCCACCTACTCCGCCGTCTTACACGGTGGAAGCCGACGA[G/A]TCCTGCGGCGGCCAACTCTTTATTCCGGAGGTTCCTAGGAAGGAAGGCGTCGACGTGCTAAAGCTTCGAACTAAAAAAGGCAACGAAATCGTT	CGGTGGAAGCCGACGAG	CGGTGGAAGCCGACGAA	CCTTCCTAGGAACCTCCGGAAT	CCTACTCCGCCGTCTTACAC
	SNP061	96 marker set	chr3	138915976	T/C	ACAACGGTAAAAAGTCTGACGAAAACGGACGTCGGATGAAGAAGTTATGAATTTTTAACGGATTTCCTGTCCCGGTCTGTTAAAAATAATAATATAAAATTTATACTCAAAATTTGCCGACGAAGTATAAACGGAAGGTGTAGATCGTAATTTTAGCTACGCGTGCATATAAAGAACGTCAAAAACGGAGCTCATATGCGAAAGTTATGGATTTTAGAAGTTTTGGCGCGAAAACCGAGAAATTTCGCATAGTCACACTTTGCCACGTCACCCTCGCTTAGAATGTGACACGTGTCCTGCTGAGTCACCTGGCTGCTGAGTCATCAGGCTGTTGAGTCACCGAGGCTGCTGAGTCATGCGAAGCCACGTGTCATTTTCTGATTCGACCGAGGAGGAGGC…	CAAAAGGTTGGCAGCTTTGGATTA	AAGGTTGGCAGCTTTGGATTG	CATGCGAAGCCACGTGTCA	GGCTATACGAGGCTCGGAC
	SNP062	96 marker set	chr3	143570120	A/G	AGTAGCAAACTTAGGGCATAAAAGAGCCCTCTTCGTAAACATCTTGGCGATCTCCGTCACCATCTTAGCAGTTTGTCACAAATCCAAGTACTCATGAGCCAACCTCTCCCTCTCCACCAAGGGAACGTATCTCACACAGAACATCTCCGAGAACTACTCCCAAGTAATAGCAGCTCTCTACCCTGGAGTGTAAGCACCAATCACCAATCTCCACTAATCCTTTGCCCCCAACATGAGAAGGTTTAGGGCGCACATGACCTTCTGGCCAGCAGGGCAAGAATACATGAAGAATTAACCATCCACATCAGATAACCACCTCATTGCTACGATCAGATCCCTGACCCCATCAAACTCTGGGGGCTTTGTATTGTCGAAGTCTTGGTACTGGAAAGCCCTCTC…	GATTAAATTAAGTCCACCATAATTGAGCTATTTAAT	GATTAAATTAAGTCCACCATAATTGAGCTATTTAAC	CACCCTCAGTAAGAGTAGTGTAGCG	AGGTCTATGTCGGAGATGTTTGA
	SNP063	24 marker set	chr3	144267704	A/G	GACTTATCCAAGTGGGAGACTGTTGGATTAGTGTCTAAGTCCATAACTATTTTGGTATGTACTTGACCCGATGGTGCATGGTCCTTTTGGGTTGCCTTCACCAAAGCAACTTGATAGGATGAATTATGGAGAGAAAGGATTAAATATGATTTATTAATATATTATGAGAATAATATATTAAAGGAGAAATCATATTGTTTAATTAATATTAGTCAAGAATTAATTGGTAATTAGTTTTGTGGCTAAAAGAGATTAATTAAACTTAAGGGACTGGAATTCTAATTATAAGATAATTGCAATTGGGCTATGGATTACCTTATAATATAAGTTTGGACGAATTCTATGGGGAAACCCATTAGAAATCGTCCAAGGCTTATTAAAGAAGGGTTCATGGGCTGC…	GTCCACAACGTTTTTGGGGT	TCCACAACGTTTTTGGGGC	CCCTAATAGCCTACATGTATATAAAGGACCC	ACGTGTGAAAACCCTAAAGAACAT
	SNP064	96 marker set	chr3	193677567	C/A	CTATCTTTCACTATAAAGTCTTTAATATAAATATCTGATTTGCTTTATATCATGATATTTGCAGCCTCTGGCTAGTGCTTATGGACTTGCAAAACACAGAGATGGT[C/A]GATGGGAATGGGCAATTGCTCCTGGGGTTTCACCATCTCCTAGATATCAACATGCAGCGGTGTGTTCCTATCAAATACTAGTTTTAAGTTA	GACTTGCAAAACACAGAGATGGTC	GACTTGCAAAACACAGAGATGGTA	TGGTGAAACCCCAGGAGCA	AGCCTCTGGCTAGTGCTT
	SNP065	192 marker set	chr3	193678012	G/T	CTATTTCTATATATGCTTCTATGATCTTTTCAAATGTTTCTCACTACTTTTTTTTTTCCTTGGTGTAGTTCTTGATACTGCAGCAGGAGTGTGGTGTGATACAAAATCTGT[G/T]GTGACTTCTCCACGAACAGGCAGATACAGTGCTGATGCAGCTGGTGGAGATGCTGCTGTTGAATTGACAAGGCGTTGTAGGCATGCAGCT	CCTGTTCGTGGAGAAGTCACC	CCTGTTCGTGGAGAAGTCACA	ACTGCAGCAGGAGTGTGGT	CAGCTGCATCAGCACTGTA
	SNP066	48 marker set	chr4	46313579	T/A	ATATAAACCATAAACTCGCAAGGTTACTGATCTGCAATTATAAAAAATCAAAGAATTAGTGGCATTTCATCAAACACGTTGTGTGCACATCATCATGTAAGTGTCGAATTCTTTTTTACCTGTGGGATGATGAACTTTCCGGTGAGAAGACAGACGGCGGGAAGAGTACAGTAGATGAGAAGAGGGATGGAAGTGATGGGGTAGATGGTGGTGTTGATGTAGGCAAATCTTTCGAGCCATTTGAGTCTTCCATTATATCCGTACCATATAGGACAATGTCTGCTGAAAAGAATTTCCACCGATCCTAAAGCCCACCGGAGCACTTGGTTTAAACGATCGGAAAGATTGATAGGGGCGGAACCCTTGAAGGCTGCCCGAGGTGGCATGCAGTATATCGAC…	GACGGGATTTAAGATGCATGCA	TGACGGGATTTAAGATGCATGCT	CCCGAGGTGGCATGCAG	ATCGGTGACGGAAGATATTCTGA
	SNP067	192 marker set	chr4	47008356	A/G	ACATACATGATATTAGAAAGAACATGAGAAGCTTGTTATGATCGAAGTTCTTCAAGATATTGCTTGTTATACAAGTTATTTTTATTACAATAACAAAAATAGCATTCATCATAAAAATAAAAACAATAATAATATTGAAAATGATTCTTGACGACTTAACTCATAAACCAAACATTAATTTTGAAACTACGATCAAACCCATACTAAATGATTTGCAGCAAGCAAACCATACACACCTACACCATTTTCTTCAACGTCTCTTGCAAGACCTGGTTGCTTGCTTCATTTCTAGCGGTCTAATCTCCTAATGAGATCGGTTTTGAGTTCATCTTCATCTATGGCACCAGGTATCTTAACCACCACGTCTTGCAACATTATCTCATTTAC[A/G]CACGACA…	GCATGCAAGCATGTCGTGT	GCATGCAAGCATGTCGTGC	CTTAACCACCACGTCTTGCAACA	GAGAGAAATGAAAGCGCAAATACAG
	SNP068	192 marker set	chr4	47008491	C/T	GCGCTTTCATTTCTCTCAAAGCATCCATCAGTTTAGCTGCTGGCAAGTCTGCATTCCCTGATTGCACCCTTATCATTGCATCCTCTCCCACGATTTTCACTTCCACTTC[C/T]CTGAAACCACTCGTCTTGCTGTTAACCTTTATTGTTGGTTTTGTCGACACCCGAGCTTGATACAAACTGCTAGTGCTGCTGCTTTGAAGGTGGTTGTCCACCGTATCCGC	CCACGATTTTCACTTCCACTTCC	CCCACGATTTTCACTTCCACTTCT	CTCGGGTGTCGACAAAACCA	CCCTTATCATTGCATCCTCTCC
	SNP069	192 marker set	chr4	49067992	C/G	CAAACTGTCTTCCGGCTAGGCTGTTGAATATCGACCTCTTCAACTCACCTTTCTCAGCTGCTAGCTACATGCAAAATTACACTCTTTTGAGATGTCCAAATGATGCGA[C/G]TTTGTCTGGTTATAGGTTTACCACCGTTGATTGTTTGAGTAATTCGAGTTTTACAACTCTTGCTATTGCTTCAATGAATGATGTGCGATC	TTTTGAGATGTCCAAATGATGCGAC	TTTTGAGATGTCCAAATGATGCGAG	AACGGTGGTAAACCTATAACCAGACAA	TGCTAGCTACATGCAAAATTACACT
	SNP070	192 marker set	chr4	49068010	T/A	GCTGTTGAATATCGACCTCTTCAACTCACCTTTCTCAGCTGCTAGCTACATGCAAAATTACACTCTTTTGAGATGTCCAAATGATGCGACTTTGTCTGGTTATAGGT[T/A]TACCACCGTTGATTGTTTGAGTAATTCGAGTTTTACAACTCTTGCTATTGCTTCAATGAATGATGTGCGATCATTGAGTGGTAATAACACCGGA	TGCGACTTTGTCTGGTTATAGGTT	GATGCGACTTTGTCTGGTTATAGGTA	CTCGAATTACTCAAACAATCAACGGTGG	CTCTTTTGAGATGTCCAAATGATGC
	SNP071	192 marker set	chr4	93406830	T/C	ATCATCGGGTGAAAGTTGAAATTCTTTGCTACCAATGGTAAATGAAATAGTAGGCAGAAAAGCAAGTTTTCCACAATCAACTGTTGACTCTTCCATTGCTTTTGCACG[T/C]GGAACCTGGTTACATAGCTGCAATGTGAAGTCATCATATGGAAATCAACAAGTTACTTACAATAAAGAATATTAAAACTAAAACA	CTCTTCCATTGCTTTTGCACGT	TCTTCCATTGCTTTTGCACGC	CTTCACATTGCAGCTATGTAACCAGG	AGCAAGTTTTCCACAATCAACTGT
	SNP072	192 marker set	chr4	152710859	C/T	TCTAAATCGAAACGCCAATTCTTATAAGCAGCGGCACTGATCTCCATACAATAACGTCCGGGAGTGAAGCAGGATTCAATGACGCCATCAGCGTTGATCAAATT[C/T]TGGCGAGCTAAAGCATTGATTTCAAGCGTGTATCTCATGTGAGGATCTAGAAGCTTGTAGACAGGATGCATGGCGCTCAGTTGTCTGTGTGCAGC	AAATCAATGCTTTAGCTCGCCAG	GAAATCAATGCTTTAGCTCGCCAA	GCAGGATTCAATGACGCCATCA	CTCACATGAGATACACGCTTGA
	SNP073	192 marker set	chr4	152711018	G/A	CTTGTAGACAGGATGCATGGCGCTCAGTTGTCTGTGTGCAGCTAATATGAAAGGTTCCATAGCAGCATGTGTTCGTAACCAGTGGTGCACGAGTTGGTGGACGCC[G/A]GCGTCATTTGAGCATACATGAGCTTTGGCTAGCTGCCACATCCAGTTTCCGGTGGCGTCAACCGGCGGAGTAACTACTTGCTTTGACTCT	CTCATGTATGCTCAAATGACGCC	CTCATGTATGCTCAAATGACGCT	CCAGTGGTGCACGAGTTGG	GAAACTGGATGTGGCAGCTA
	SNP074	192 marker set	chr4	165547811	T/C	TTAACCAAAGACAAAGCCATCGCTGCAGAAAGGTTTGCAAATCCCGATTAACCATGAATTCTTATTCTCCCCCAAAGTTTTTGCTGATTTTCGTTATCAATTTCAGGGCTGCGAAGCTCGGAATGAAGCTCGAATGGACAAACGATGGATTGAAAACAGTAATGGGACCAATTCCAGCAATCAAATTTGACGAACTAAGAAAACGCAAGATCTGGTTCAATAGCATGGTGGCGGCGTATACTGGTTGGGAAGATGCAAGAAATGATCCGGTGAAAGCTGTGACATTTGGTGATGGAACACCGTTGCCGGCAAATGTCATACACGA[T/C]TGCCTGAAAATCCTGGAGGAGGAAAGCGTTGCTGTTCCATGGCAGAAAGGTGACGTTTTGCTGCTGGAC…	CCGGCAAATGTCATACACGAT	CCGGCAAATGTCATACACGAC	CAGCAACGCTTTCCTCCTCC	ATTTGGTGATGGAACACCGTT
	SNP075	48 marker set	chr4	203395708	C/G	ACTTGTGAGTGTTTGGGTTGAGATTTTCAGAAAGGAGAAGGCGTCTAATGGGGGGTTGAAGTTACTCAGGCAATCAAGTGCAGCAGATGCTTCTAGAACCAAAT[C/G]TTTAGCTTCCGGGAAGCCGCCACTGCGGGCCCACCATACTTCATCGGAGAACAGGGCGGTGAAGGGCGGCGGCAGCAGCAACAACCCT	CAGCAGATGCTTCTAGAACCAAATC	CAGCAGATGCTTCTAGAACCAAATG	GCAGTGGCGGCTTCCC	GGGTTGAAGTTACTCAGGCAATC
	SNP076	192 marker set	chr4	203479105	G/A	CACATGCTGCTTTAGCTTCTCAATAGTTAATCTTCCTGGCTGTTGGAAGTCGTCATTAATCTTTAAAGCTTTCTGATGAGCCACTTGGTATTTCGATTCTAGAATCTGTTTGGATTTTAGAATTGCTAAAGATGAACATGCATATATTATAAGCAACACGAGTAACATACCCACATAAAGTGTTGCTATGAATCCATTACCCGCTGTGTACATGGAATATTGTGAAATTCCTGCGTCATCGGTGTTATAAAAGAATAGACCATCGTCTTCATAATAGGAGATAACTCCCGTGTTTATTTGAATGCAGACGTTGACAACCAAGGTAATTACGAGGACAGCTAAAGCGATGGTGTTTGATACAAGTTCCTTGCTGCTCATGGTGGCTAAAGAAGGCAATAA…	GCTGTTGCAATAAAGCTCCCC	GCTGTTGCAATAAAGCTCCCT	TTGAAGCCCGGTCTGTCATCA	GCTGCTTCTCTAACTGTGATAGC
	SNP077	192 marker set	chr4	226689271	T/G	TAGCTAGGACTCTTCCAGTGTTGACAATTGTTGCTGCCTTGGGGCAATTTCTCTTGAAATTCCCTACTTCGCCACAACCGTAGCAGGCCTGATTGACACCTGCTCCGGATGATTGATCGATTGATTGGACTGGTTTGTTGCAGTTTCGAGCAAGGTGACCTTCTTGCCACAGTTGTTGCAGAGACGTTCACGGCATGGCCCGGGAGTACGGTGATGATAGTTACACTTGCTGCACCAAGGAAAGGTACCGGTATATCCACTGGTAGGAGTCTGAGCTGTGGATCCGACTGCAGAGACAGCAGCATGGACAGTAGCAGTGCAAATTGCCACCATTTGCTGCTTCTTTAAGGACTCCTGAGAAAGCTGACTCTTCTTCTTCTTCCAATATTTTCTTTTCTC…	CTTCTTCCAATATTTTCTTTTCTCACCACT	TTCTTCCAATATTTTCTTTTCTCACCACG	GCCACTACTCCTGAGCCGA	CCTGAGAAAGCTGACTCTTCTTC
	SNP078	192 marker set	chr4	226864845	A/T	TGCTGAATTAGAGGAAGCTCCAAACTGTTGATCCCATGTTTTGCCTATTATTATAAAACAAAAAAGTTGCATTTAATGAGTGATCTAAAACAAATAAACAATAACTCCATGGTTCAATGTTGGCATTTTCCCAACATATTCACTCCTTTAGCACTATACATTCTGCAAATGTTTTAAAGTTCCGCACATGTAATAGTTAAAACTGTTGGAAAAGAAAAAAATATTAAGACTGCTGCAGTTCAGAATAATTACAAGTCAGCAGCAATATGATCACAGTCTTCATAGACAATATAAACTTTTAACTTTATAACTTCTTTTACAGAAAAAA[A/T]TCGCATATATCAAAATAAGCACCAGAATGAACCAACTTGTAATTTGCTGCATTAATTAATGTTGCA…	CATTCTGGTGCTTATTTTGATATATGCGAT	CATTCTGGTGCTTATTTTGATATATGCGAA	AGACAATATAAACTTTTAACTTTATAACTTCTTTTACAGA	GCAGCAAATTACAAGTTGGTTCA
	SNP079	24 marker set	chr4	226988250	G/A	ATGATGAAGACGAGGAGAGCATTCACGTCTTTTGCACCTTTTAGAATGGACAAAACATTTGAATTTTTGTCCCACTGACATTGGTTTCAGTCACAGTCCAATGCATACCAAACACAGTACCTTGTTGGTAAGCAGAAGATTTTCTCGGGGTTGCAGCGCCAATACGCATAGGCCGAGTCGAACAGTAAGTCCCATTCATTTCAGTCATGGCTTGGGTCCTCTCATTATCGTCTCCAAATCTTACAAATCCATACCCTTTAGATCGGCCAGTATTAATATCAATAACGACTTTAGCAGCTTTAACGGATGGATATTTATTCGCAAAAGTTTCATGTAATAAAGCGTCAGTTACATCTGCAGCTAAATCTCCTACGAAAATAGAAAGATCAGAAGAAGC[G…	CTACGAAAATAGAAAGATCAGAAGAAGCG	CCTACGAAAATAGAAAGATCAGAAGAAGCA	TGGGCTACATTTAGCACGGGA	CGTCAGTTACATCTGCAGCTA
	SNP080	192 marker set	chr4	226988341	T/C	ATCAGAAGAAGCGTTGTTATTTGAACGTTTGTCTCCCGTGCTAAATGTAGCCCAGTTCAAACGAAACGGTTGTTCTGTGTTAGGCATAACAATGTGACCATAA[T/C]TCTGCAACACTTTTTCTGCTGCAGCATGTGAAAAAAACTCAACAAACCCGTATCCCTCTGAGATACCTGTCTGCTTATTGCGAACAACCTTAATTGACGCAACCTACAATAAG	GCAGCAGAAAAAGTGTTGCAGAA	GCAGCAGAAAAAGTGTTGCAGAG	TCTGTGTTAGGCATAACAATGTGACCA	GGTTTGTTGAGTTTTTTTCACATGC
	SNP081	48 marker set	chr4	227138911	G/C	TTGTAACAGCCATGTTGACTGCTCCTAATGAAGATAAACGTCCTATCTTTGCAGCTAAGGACATAACAGACTTTTATCTTGAACATTGTCCCAAAATCTTCCCACAT[G/C]AGAGGTACGATGCTTACTTTGACATCTGAAACATTGCATGTCGTTAATTAAGATTGCTAATTGTGTTTCGTCTTCGTTGCAACATTTAGCAATCCA	TGTCAAAGTAAGCATCGTACCTCTC	TGTCAAAGTAAGCATCGTACCTCTG	GAACATTGTCCCAAAATCTTCCCACA	ACGACATGCAATGTTTCAGATGT
	SNP082	24 marker set	chr5	8785574	A/G	AGTCGCCCCCGAGTCAAATAAAACCAATGCAGGTAAAGGGTTCACTAAGAATATACCTAATCACATGTATAAGTGATAAGTATAAAACATATATAAGCAATAAGATAAGGGATAGAAACATACCAGCAACCACATCTGGTGCTACTCTGGCCTCATCGGCTCTAAGTTGGAAGGCGCGCCCCTGAGCCCTCGTGGGCTCTGCCTTACCTTGCCTCCCATCGGTAATCCTCAATATAGCCAGCGTTGGACCTTGCGCCGGCCTAGCAGCGAGCTGCGGACCTTTGGTCTTCACATGAACAACCTGATGACAAACACAATATATCCTAATATCCAGAGTAGGGAAGGTCTGGCGGCAGCCCCTTGCATAATGTTCCTCCTTGCGAAACTTGTGGCACCCGC…	CACCCGCTACCCGATCA	CACCCGCTACCCGATCG	GGCCGCACTTATGGGAAGTT	CCTTGCGAAACTTGTGGCA
	SNP083	48 marker set	chr5	8867567	C/T	AAACTAATTATTGTGTTATTGTATGCATAAATGTAGGCCAATCAAAATTTATAATATAAATAAATAAATAAATAAATAAGGGTAATTAGGTAATTTTATAAAAAAAACTTCCCCAAATACTTTCCTATAATTATGCTAGTTAATTTTAACCTAATTTATCCCCTTTTAATTACCACCACGATCCAAAGTTTGGATTTTAACCTAAACCCCCCGTAGGAACTGGTCGATCCATCAAGAGGAGGATCGCCGTCTCTAGGGATCGATGAGGCTGAAGCATCGAAGACGTGAAAAAGCAGCGATGTGGTCTCCTGGGTTCGACGTGCCGAACGGAAGAACGGGATGGGGTAGGGCAGCAGCATCGTCGCGGTAGTAAAGAGGTCGAGGGATCAGAGCGGATTG…	CTCGGTGGTTGAAAGGTGC	TCTCGGTGGTTGAAAGGTGT	ACAGGGAGTTGCCGTAGCA	ACACCCACTTCGGTAGGTT
	SNP084	24 marker set	chr5	36437007	C/T	CTTTACTTCCTTGCTCTCACCATGAACCAGTCCGGTTGGATCTTTCAGATCCAACCGGTCTGACCCAGAGTGTGAAACTCCCAGTTTCACACTCTGGTCCACACCCACATCTAAAACCGTTTTGGTTCTTTTGAAGGAAATGTTTGTATTTGTAAGATCAGTCCCAAATGCTCTTTTCTTGGATTCAGGATGAACTAATCCTGTTTTGCTATCTGTTTGACTTTGACTTTGACTTCTCATACCCAACCACCTAAAGGCTGGCTTTCGGGTTTCTGGGTGATGAATCTTCTCGATGAAGTTCATGGAAGATAACACATTAGCAATGTCATATAGCCGTCTGACTTTAGCTGCAATGATTAATTACCAAAATGCCATCAGCTACAGTGAGTAAT[C/T]CT…	TGCCATCAGCTACAGTGAGTAATC	TGCCATCAGCTACAGTGAGTAATT	CTCTTGACTATCCTTTCAATTCATTAATACGAAACAG	CGTCTGACTTTAGCTGCAATGATTA
	SNP085	48 marker set	chr5	78547474	C/T	GGCAGGGCCGCGGCTTCACCGAGCTTCAACGGATGGGAATCGGCCTCTTCCTTTCCATTCTCTGCATGTCCGCCGCCGCTTTGGTTGAAATAAAGCGCCTCGATATCGC[C/T]GCCTCCCTCGGGTTAATTGACGAAAATACCCCTGTCCCGATGAATATCCTTTGGCAAATCCCGCAGTATTTCCTCCTAGGGGCAGCGGAGGTTTTCACGTTTAT	AATTAACCCGAGGGAGGCG	CAATTAACCCGAGGGAGGCA	GCCGCCGCTTTGGTTGA	CATCGGGACAGGGGTATTTTC
	SNP086	48 marker set	chr5	78851840	G/C	CAGTTCACTCGTTTATCGATCCTGTTAAACCCTATAATTTCACTTCAAATTCTCAACATCATCGTCCTGGTCAATTTAGCCTTACTACTAGCAATCCTGTGTGTTTAT[G/C]TTTGAAGTCGAGATTATCATGCCGCAGTACTACCACAAAAGCAGCGCTATCAGAAATCTCTTATCAGAATCTGACATACTCCAAGATC	CGGCATGATAATCTCGACTTCAAAC	CGGCATGATAATCTCGACTTCAAAG	GCCTTACTACTAGCAATCCTGTGTGT	CGCTGCTTTTGTGGTAGTACTG
	SNP087	192 marker set	chr5	85990986	C/G	AACGAAATTAAAACGAAACTGAAATTTGAATTCGTGCTCGTGTTAACCGTAAAAAACACGATGTCGTGTCATGTCATGTTCGTGTTCAAAATTCGACACGAAATTGATACGATTTAGCAGTTCTTTATCGTGTTTTTTGTGTTATATTTGATAAAGTATTTATTAAAAAAACTAGTTTTTAGTAAATGTTATATTTTTCATGCCGTGTCATGTCGTGTTTGTTGTTTTTTAATTCGTTTGTTTTCGTGTTAGTTAAAAAAAACACGACATCGTGTCGTGTCGTGTTTGTGTTACATAAAACTTTGTGGTGTCGTGACGTGTCAGACAGAAACACGAAACGATAACATAATTTGCCTCCCAAGGAAAAAATAAACATGGATTAGAGATGGTATAAGCGGT…	CTTTTTGTTTTACTTCGTTTTGGTTCCTC	CTTTTTGTTTTACTTCGTTTTGGTTCCTG	CCGAATGAAGATATGCCATAAAAGCTAACA	CCGAAAATGCAAATGCAGCTC
	SNP088	48 marker set	chr5	99654180	A/C	AACCTTAAAATCAAATTTAAAAAGTCAAACTCAAAAATCAAACTTGAAAAGTCAAACTGAAAAGCTAAATTTGAAAATTTAAAAGTTAAATGAGAAAGTCAAAGTTTAAAGTCAAAGGCCAAATTTTAAAAGTCAAAGTCAACATTTTAAGTAAAAAGTCAAAAATAAAATTCAAAAAGTAAAAATTAAACTTTTTGGTTAGAAAAAGGATTTTAAAAATAAATTTTTTGAATTTTTGGGATAAAAATGACAAATTGCGAAATTTGAAAGCGGGAATGAGATGTTAAGTTTAAAGATTTGAAGGGATGACACCAAAGACTTGCTAGCCGACTTGGTAAGGCACGAGCTTGTTGAAACGGAGGTCTCGAGTTCGAACCCTTGCAGCTCCAAATGCGCCTC…	GCAAGAAGCAGACTCGCTCAT	GCAAGAAGCAGACTCGCTCAG	CTGCGAGGCGATGCGAT	TGCGGTCCAAGGAGTTCA
	SNP089	192 marker set	chr5	130936452	G/A	CTTAAGATATCATGTAAGGATAAACATACCGAGCTTTGACAATTTCACAAACTGTATGAGCATGAGCAGCTTTTCTTTTGATCTCTATAGCCATGACACCAAACAA[G/A]AGTACCTGTTTTAAGTAAACGTACAACTTTTTATGCATCAAGTACAAGATATAAAGCGTGATAGATGTAATTAGAAATGTGCGGTGGGACTAGAACCTGGATGGTGG	TCTCTATAGCCATGACACCAAACAAG	TCTCTATAGCCATGACACCAAACAAA	ATGCATAAAAAGTTGTACGTTTACTTAAAACAGGT	GCATGAGCAGCTTTTCTTTTGAT
	SNP090	192 marker set	chr5	130936627	C/T	AATTAGAAATGTGCGGTGGGACTAGAACCTGGATGGTGGCACCACTGGCGTACCAGAATGGACCGCTGACTCCGTACTCCCAAGCAACGTTTGAACTTTGTAATAT[C/T]GTAGCAGCCCAAGTCCACTTTCAATACATCTTTGTGTTAGATCATAAATAAAAACTAGGATTAAATGCTAAAATATAAAGTTGCACTTTGTAGAATCTATATCTA	TGGACTTGGGCTGCTACG	GTGGACTTGGGCTGCTACA	CGCTGACTCCGTACTCCCA	AACACAAAGATGTATTGAAAGTGGACT
	SNP091	192 marker set	chr5	139682463	G/C	CCAAATCATCACCTGAACAAGTTTCAGCCACTGAGCTTGTTGAATTATCTCCACAAGCCTCCACAGATACCTCTGTAGCTACTAATGCTGATGTGGCAGCTCCTGATC[G/C]TTCCTCCACATCAGTTGCACCAATAGAAGTTTCTAAAGTTGATGATTCAGTCTCAAATGAAGATCTGAAAAGTTCTAATCTTGATGATGCG	TGTGGCAGCTCCTGATCG	TGTGGCAGCTCCTGATCC	ACTTCTATTGGTGCAACTGATGTGGA	CCACAGATACCTCTGTAGCTACT
	SNP092	192 marker set	chr5	139689111	G/A	GCTGAATTACTTCTTGAAGAGCTGAATGAAGTACAGGAAAGAAATGAAGATCTTGTTGATGAGATTTCAAAGCTATCAAGGGAAAAAGATTCAGCAGA[G/A]GCTGCCATGCGGGATTCTCTCTCACATCTTGAACAGTTGTCAGCTCTTCATTTGGATGAAAGAAGTAGCCAGTTTGAAGAACTGATGAATTTG	CTATCAAGGGAAAAAGATTCAGCAGAG	CTATCAAGGGAAAAAGATTCAGCAGAA	TGAGAGAGAATCCCGCATGGC	GAAGATCTTGTTGATGAGATTTCAAAGC
	SNP093	192 marker set	chr5	139789436	T/C	AGCCCTAGGGTTATCGCTACGGAAATCCGGGCCTAGATTAGAAGAGATTAATCAAAGGCTACCATGTCTAGAAGCTGCTGTTCGTCCTATTCGTGCTCAAAGAGA[T/C]GCTCTTGATGCTGTCGGTGGTCATATAAACAGAGCCGTTGTCCCAGCCGCTGCTGTCCTAAAGGTGTTTGATGCAATTCACGGTTTAGAAAAATCAT	CGTCCTATTCGTGCTCAAAGAGAT	CGTCCTATTCGTGCTCAAAGAGAC	TGACCACCGACAGCATCAAGA	CAAAGGCTACCATGTCTAGAAGC
	SNP094	192 marker set	chr5	154704384	A/G	ACTTCTGGTTTTACCAGTTATTCCGCGGTGATTATCTAGACCAAGGTCGGATGCAATAGAGTATGGGTCTAGAAGGCCAGGATAAACGAGTTTTAGTGGAGCATCCCTTGATAGGGAAATCGAGTTAGCTTCGAGGGATTGTTGGTGATATGCTAGTAGAGTCGCAAGACACAGAGTTGAGTAGGGACAATGCGTTATGGAAGAATACTCTGAGCTGGGCAGCCAGTCGATAGTAGAGATGTCACCTTATGTGACCCGAGTGGTGCTATTTCCGTTTCCTGAGGGAGACGTAAGAGGTGTTGAGATTTCGGTTTCTGAGTTAGGGATAAGCCCTGC[A/G]GGGCAGCAGTGATGGCGATCTTCCTCCGTAGTATTTGGCGGTATGTATGCCGCGAGGT…	GAGTTAGGGATAAGCCCTGCA	AGTTAGGGATAAGCCCTGCG	GAGGAAGATCGCCATCACTGC	AAGAGGTGTTGAGATTTCGGTTTC
	SNP095	192 marker set	chr5	155004740	G/T	TCCAGGAGAGTCCACTATACGATCAGATCGTTATGGAGGTTTCGCGAGCTGTACGTGAGGAGTTACACAAAATTATTGAGTGCGTTACTGATAGGGTAACCACTAGGTTTCAAGGTCAGTCAGGGGTTGTTCAGTCGGTTGATGGGGTAGTCAGGGTAACTCGGGAGCAAGAGTTTAGTTTAGATGTACAGTTAGGGAAGAGGAAGCCGACCTCTAGTCAGGCTCAACCATCTCATCAGTCGGGAGCTGCCAGGGCTGACTCAAGTGACCCGAGTGGACGAGAAGGGTGTGCATGGGATGAAGGGAAACATGAGAATGTTCGCATTAGGTCTAAGTGCGGTAGGTGCGGGTGGAAAGGACATAATCACCGGGAATGCACATTGGAAGTAGATTTGTGCC…	ATTTGTGCCATCGTTGTCATCAG	GATTTGTGCCATCGTTGTCATCAT	GGCAGCTTGCCCTGATATGT	CATAATCACCGGGAATGCACA
	SNP096	192 marker set	chr5	156923899	C/T	TCATAAATTTAGGTTAATTCTATTTATCATTTGCTGTGATAACTAACCGGACCCTTGCAAGCCACTTAACCTAATAATCCTTGTAATGAAAGAACCCAATATTGCTTTTATTTTTCTATCAGTTACATCGTTTTTCTCTATCAGCGCAATCATAGTTTGCTACGATTCAGTACTCCCAATCTTGTTACTTAACATTAACTTTTATGTTCTGTCATTTATATTCTCTGAAATACAAAAAGAATATCATAAAAATTTCCTCTAAAGAAAGAACCACGAACAAAATCACAGATGCCTCCATTGCTTCTGTTACCGATCTTTCACCTACTCTCCGCCATTAGACATCTCCTCGCGACCGGAGATCGTCGCAGCCCACTGCAAGGTTCGTTTTTTTG[C/T]CT…	CATCCAAGCACACAGAGAAAGG	GCATCCAAGCACACAGAGAAAGA	AGATCGTCGCAGCCCACT	CGATAGCAGCACAAACACGC
	SNP097	192 marker set	chr5	162476622	T/C	CCATATCATCAACACCATTAAGATCTATGGCAGGAACACGTAAACTTGTTCTTGTGAGTTCCAGATCTTCTGCAAGTTCATCAGGTGGTCGGATAAAGATTTCCGGAA[T/C]ATCCACAGGCCCACCAGCTGCAGCATCAATTAGTCCTTTGACACCGGATTTTGTGTCATCAAAAGCCTTTAGTTGTGTAAGTCGATCATTTTTTGAGTCGTT	TGGTCGGATAAAGATTTCCGGAAT	TGGTCGGATAAAGATTTCCGGAAC	TGCAGCTGGTGGGCCT	GTGAGTTCCAGATCTTCTGCAA
	SNP098	48 marker set	chr5	195465076	G/A	TATCGATTTCTTTAATCTCGTAAAAATCTATACATTCAATTACGGATATCGATAAAAATTTCCCTTTCTTTTTGGTTTTAGATTGTTTCTCTCTTGATCGAATCTGGGGTTGATATCAATCTCAGGAACTATCGTGGACAGGTTAGGATTAATCTATTAATCATCTCTACAAAGATCGTGTTAATACTTTAAAGATTATATCATAAGTTTGTTGTTGAACAGACTGCTTTGATGCAAGCTTGTCAATATGGTCATTGGGAGGTTGTTTTAACTCTGATTCTTTACAAAGCAAATGTAAGTATTCAAGTAACACATTTTATTTCCTAAAAAACATATTTCAATTTTCAATTTAAGAAATTATGATTAAATTCAGATCCACAAAGCCGATTATCTAAATGG…	GCATACGGATTCTTCATGCTGATTATG	TGCATACGGATTCTTCATGCTGATTATA	CAAGTTCAAGAAAATTAGGAACACTTGGGA	GCTGCTCTAAATGGACATTCAAGAT
	SNP099	192 marker set	chr5	203511985	T/C	GCCAGCGGTTGAAGCCTCAAACCTCAATTTCAGGTATTTGGGAGCATCAAATCTGAATTTCAAGTAAAAGTATGTATCGAATTCATGTCTAATGCTTATGATAAAAATTAAAAACATAGGGTGCTATTGTTGTTGCAAAGATTAATCAGCCTATTTATGAATTAGATTGAAATTTACAAATTGATTATATATTTTCTATGAGACAAACAAGAATAATTATCTTTAGAGTTGTCGATATTCACATCAACAATCTTTATATATGGTGTACCCACAAAGGAGTTCCACCCCATCTTTAAAATCAGAGACGAGCATGTAATTCAATGTTATCAAGAAAATGATGCAGCTAGAAGAGCTCCAATCATTTCTTGAACATGACTTTCATCACGCTAGATTATATGG…	CCTCCCCACCATGCCATT	CCTCCCCACCATGCCATC	CTAGCTGCTGATGTGTTTCAAATTAGATAAAGT	CGTGACTTCTACTTCTCAATCACC
	SNP100	192 marker set	chr5	203783145	A/G	AGGATCATTCAGGTGCAGCTTGCATAAGAACACCAACAACAACAGTAACCACCACAATACGGCGACGTATCCTTCAAATCGTCTCAACGCGAGGAGGTCT[A/G]CGATGACTAACTCGCTTGTCCGTATAGGAACTGTCGAAGGTGGTGATTTGGTCAAGAGAGCTCTTGCGGCGTTGATCCGGCCTTCATCTCATCAG	GGACAAGCGAGTTAGTCATCGT	GACAAGCGAGTTAGTCATCGC	TCGTCTCAACGCGAGGAGG	ACCACCTTCGACAGTTCCTA
	SNP101	192 marker set	chr5	203853711	T/G	CCAGTTTACTTCTTCTTCACGAGAACTCTACAGCTGCAATTTCTCTCCCACCTTCACAACCGACCCTTCTCCAATCTCCGGCGCCACCAGCTACAGTCTCACCTTCTCC[T/G]ATCTCCTCGTAAGTCACTTTCTTTTTTTCTGGTTAGGTACAAGTGTATGCTTGTCTAATTCGATGGAGCAGCTGCAATTAGTTGTTCGATTAGTGTC	AGCTACAGTCTCACCTTCTCCT	GCTACAGTCTCACCTTCTCCG	ACCAGAAAAAAAGAAAGTGACTTACGAGGA	CCTTCTCCAATCTCCGGC
	SNP102	48 marker set	chr5	205563536	A/G	ACAAAAGATGAAACCAAATTGATTCTTTGATACCCACGAAAGGAAAAAAAAACAGTAATAAAAAGTTCTAAATTGACACTACTCCTTTCAAGATTCGCATATTAAAAACCCAATTTTGGCCAAAAAAACAATAAATTCCATCAAACCCAATTGACAATTACCATAAATAACTCAAACCCACATCATAAAACAACCAAGATACCACATATATACAATCCCATGATTGGTCAAAATTTGTGAAGCAACTCAGGAAGGCACCAATTCAAATTTAAGTCAAGATAACTGTAAAGATAAAGGCCAAACCTTTGAAAAGGTGATTGAATGACAACAACAGTGACTTTTTTAATGTTTCCTCTGAAAGAAGATTCGTATGCAGCTTGCTGGAAGGACCTGCGAAGG…	TCTCTCTCTCTCTCTCTCTCTCCTT	CTCTCTCTCTCTCTCTCTCTCCTC	GCAGCTTGCTGGAAGGACC	GCCCCACACTCTCTCTCTC
	SNP103	192 marker set	chr5	208747300	A/G	TACACACACTACAAGCTTCACGGTTTCATCTCAGCCTTTCCCGAATCGTGTACGGATCCCCTACTTTCAGTAGTACAGGCCCATACTACCTTCCACATCTATCCGTACTTTCCTGAAGAACTGCTTCGACTCCACCATGTCCCTTTTTCTACTACTACCACTCTCAACACTAATCTCATCCTAGGCTTTCCCTAGGGTATCCTCCACCCTGAACCTAGTCCTCAGCTGTTGAAGGCCTTCTTGTAATGCCAATTAGCCATCACCTGAATACCATCACTTGTGATGAGGCTCAAATAATCCTTTGAGTAAAAGACTCGTCCATACAACGGTTACACTCAAACGAGAGCTGCATAATAGGGCCGAATCCAGCACTCTGAGATTATTCAACCCTGATCACAT…	AGTTAGCCATTAGGTGAATACGTCAT	AGTTAGCCATTAGGTGAATACGTCAC	GGCCGAATCCAGCACTCTG	TGTGCTTGTGGGACTCTGA
	SNP104	192 marker set	chr5	215565705	G/T	AACGTTACAGGTGTTGGTGAAGCTGCCATTGTTGTTCACATCGGTGGTGGTGGTGGAATTGTTTCCGTCTGAGTATGTTGGATTTGATTTCGTTGATTTCCGAGGGA[G/T]TTTTGCGAGGATTTGCTTGAGCATAGTCGGGATTGTTGAATTCGCAGCCAATAATAAACCTGAATCGGAAAAATTAGAATCATCACTGATAACTATG	GATTTCGTTGATTTCCGAGGGAG	TGATTTCGTTGATTTCCGAGGGAT	CCCGACTATGCTCAAGCAAATCC	GTTTCCGTCTGAGTATGTTGGAT
	SNP105	192 marker set	chr5	216524763	C/T	TAGCAGCCATGGCTTCTGCACATGTTGTGCTAGCAGCAAGTTGATGTAGGACACGTAAGCAGCTGAGGCGGACAAGTTCTTGAGGTGTTTGTGATGGATTCTCATC[C/T]GCCCGTCTTGATTCTTCTTCTGATGACATGGTCATCTCACGCCTTGCTTCAAAGGCTACTGCTGACAATAATTTGGGGACATAGCCAAGGT	GGTGTTTGTGATGGATTCTCATCC	AGGTGTTTGTGATGGATTCTCATCT	CAAGGCGTGAGATGACCATGT	TGAGGCGGACAAGTTCTTGA
	SNP106	192 marker set	chr5	216529580	G/A	GAAGCAGCTATCAGATTAGATTGCAAAGGAATAACAGTTCTTTCAGAGACTTCATGAACTGTAGTCAACAAATCAACAGCCAAAACACACCCTCCAACAAGCAC[G/A]CAAGCCTCCACATTTGATAAAACCTTCATTAAAACCTTGAGAAGCAGCAGCAAACGGTGCCTCAATGCTCTGTCATCAGTTCTATCCAAAAGAACTGTCATATGTGC	GGTTTTATCAAATGTGGAGGCTTGC	GGTTTTATCAAATGTGGAGGCTTGT	CAGCCAAAACACACCCTCCAA	TGCTGCTTCTCAAGGTTTTAATGA
	SNP107	192 marker set	chr5	216531668	A/C	GAGTTTAGCTCGTGATCCCGGGATCGAACCGCTTTCAGCCACCGCGTCTTTGGCAGCTGCCGCCAGGTGTTTTAAATGCATGGTGGCGGTTTCCATGTCAGCTCTTGA[A/C]CGTTGGGATACTTGTGGGAACTGTAAGTGAGCTCTGCCACATGGCGGATCGATTGGATGACCTGGCATTGTTAGTCTAGGTAGTACAG	TTCCCACAAGTATCCCAACGT	TCCCACAAGTATCCCAACGG	ATGCATGGTGGCGGTTTCC	CCATGTGGCAGAGCTCAC
	SNP108	192 marker set	chr5	216531869	G/T	GATTGAACACTGACCCTGTACAATTTACAATACATATTTAGAAAATTATTTCATTTTAAGTTTATTACAATTTCAAATTACATATACCTCTGTTTGTATCATATCGCGTAC[G/T]GCTGCAAGTAAACCATCTCTAGATGTGCTAGAATATACCTGAAAACAGAAACTTTGGTCAAAAAAAGTCAACTTACAAAATATAGCACAATCTTTAAG	TCTAGAGATGGTTTACTTGCAGCC	ATCTAGAGATGGTTTACTTGCAGCA	AAATTACATATACCTCTGTTTGTATCATATCGCGT	TGACCAAAGTTTCTGTTTTCAGGT
	SNP109	192 marker set	chr5	216947672	T/C	AGGGTGATAACAGCAACACCGTTTGGTAAGACGTTCCCTTTGACAAAGTCGGCGGCGGTGGCCATGGTCGCGTAAGCTGCTACAGAGAGAGATCGATTTGATATG[T/C]AGAGAGAGAAAGTGCGAGTGAACTTGGGGAAGACTGGAATCACTGATAATCCGAAGAGCATTCGCACTGCTTTTTACAGCAGTAGCTAG	GTTCACTCGCACTTTCTCTCTCTA	TTCACTCGCACTTTCTCTCTCTG	TGGTCGCGTAAGCTGCTACA	GTGATTCCAGTCTTCCCCAAG
	SNP110	192 marker set	chr5	216947687	C/T	CCGTTTGGTAAGACGTTCCCTTTGACAAAGTCGGCGGCGGTGGCCATGGTCGCGTAAGCTGCTACAGAGAGAGATCGATTTGATATGTAGAGAGAGAAAGTG[C/T]GAGTGAACTTGGGGAAGACTGGAATCACTGATAATCCGAAGAGCATTCGCACTGCTTTTTACAGCAGTAGCTAGCAGCCTAGCAGGAGGACAAG	AGTCTTCCCCAAGTTCACTCG	CAGTCTTCCCCAAGTTCACTCA	TGGTCGCGTAAGCTGCTACA	CTCTTCGGATTATCAGTGATTCCA
	SNP111	192 marker set	chr5	223702255	T/C	AATAGGTAGTACTCACCCCCACCCACCTTGCTATTGTGATGGAGTATGCTGCAGGCGGGGAGCTTTTTGAGAGGATTTGCAATGCTGGAAGATTCAGTGAAGACGAGGTCATAAAAATATAACAAGTGAAAACAGATTCCTTTCATTGAGATTACTTCCCTCCTCACTTTCTTGATATTATCTATCACTATTTCAGGCTAGATACTTCTTCCAACAGCTTATATCAGGAGTTCACTACTGCCATTTCATGGTAAAATGACATTACAATTGTATTTGCAGTTTTACATATCAGTTCAGTTTTATAAACATTACAAT[T/C]GTATGTGCAGCAAATCTGCCATAGAGATTTGAAGCTTGAAAACACTCTTTTAGATGGAAGCCCTGCACCAAGGCTGAAA…	GGCAGATTTGCTGCACATACA	GGCAGATTTGCTGCACATACG	TGCAGTTTTACATATCAGTTCAGTTTTATAAACATTACAA	TCAAGCTTCAAATCTCTATGGCAG
	SNP112	192 marker set	chr5	223714134	C/T	TAAACAGGAATCATGCAAAAAATTGGTACCATTTGCATGGGCTTCAAGAGATTGATGATGAGGAAACTTATCAGGTAATTTGTAGCACTAATATGATTCTAAATGAATGCTGCATTACTTCTAAATGCTATCAGATAACCTTTGAGTAGAGTAATGTTCTAAGGATGCTACGAAAAATAAACATTGAGTTTTGTATTTACATGTTATAAGTGTAATAATATCTTGATCTCATCTCATCATCAGTCAATTTGAAATTGCAGAATTTGGATGTGGATCAAACACTTACAGAACACTTTCAATCATCCTGCACAATACAACAATCAATCTCAAGTTCTCCACCCTTCACCCCAGCTGCAAATAATAGTATTGTTGCATGTGAGGACATAAGTTTACC[C/T]…	GCATGTGAGGACATAAGTTTACCC	TGCATGTGAGGACATAAGTTTACCT	CCATGACCACAGTCCACATCCA	CCCCAGCTGCAAATAATAGTATTGT
	SNP113	192 marker set	chr5	223788059	A/T	TGGAAGCCCAATGGTATAGGATTCGGAATATTGAATGGTGGTTTGTTGCTATGGCATCCCATAGTGCAGTTTTACCTTCCATATCTATCATATATATTTACATGTTAAGTGTTAACCAACTCCTCATTTTCAAACTAATTAAAAAGCTTGCAAATATTCTTAGACAATCATACCTCTAAGGTGTATGTTACATGCATGCTTCAGAAGAACCAAAACACATTCTTCATGCCCTTTAGATGCTGCGATGTGCTGATGCAAACAAAATTTAAAATAGAATTAAATTTATGATGTTTTTGGGTAGAAAAGGATTAGTAGATTTACCAAAGGGGTTCTTCCTTTTGAGTCACTGATATCTGGATCAAGCCTTGCCTTGAGAAGTTCATCAAGAAAAGC[A/T]G…	GCAGGCACAGGAAATGCT	GCAGGCACAGGAAATGCA	TGGATCAAGCCTTGCCTTGAGA	TGTCGATGAACTTGCTTACTATTGC
	SNP114	192 marker set	chr5	223869912	A/T	TATCTGAGAAATCTTTAGTAAAATACCTGCGAAAGCTGTTCTTGTCCTTGAAACTCAATGAAAATGGCCGATTAGTCTTTCTCTTGCCTTCTGATGTTCCTCCAACTCTTGAAGTTGTTGGAGCTGTTATACGACCTAAATCAGGACCTCAAAGGCCAGTTTCTAATGATCATGAACCAAACGATGATGTGTATGCTGAACAACACAAACCTGCTGATGGTGGTTCTAATCTTCCATCTGCACAAGAAGACATTGCAGCTCCTAGGAAGAGGTAAGGCTTCACATTACTTGCCTATTAGTTTCAGTTTGATCCATGATTGCTGTAGTTCTATAGTGAAATATATTGACAGAGAGGAAGGTTTGTTCTAGAATGATTAGCCTAACATGATT[A/T]ACTT…	CTCAGCAGCAGATTTGCATAAGTT	ACTCAGCAGCAGATTTGCATAAGTA	AAGGTTTGTTCTAGAATGATTAGCCTAACATGA	AGGCCCAATAACCCTGAAGA
	SNP115	192 marker set	chr5	224843913	C/T	TGGCTAGTCGACCATCCAACCATCACCAACTTCCAGTGGAAACCCAACCAAACATGGGGCGCCTCCCCTCTCTTCCTCTCCATAACCCTCCTCACCTACCTCCTCCTCACTTTCACCCTCCAACATGCCCATCTCCCCACCCTCAATTCCACCTTCCTCCGCCTCATCTCCGCCCTCCACAACCTCATCCTCCTCATCCTCTCCCTCATTATGGCCGTCGGATGTTCCCTCTCTACCTACTCCCAGATGCCCAACCACCGGTGGATCTTCTGCTTCCCACCCAATTCAACCCCTCCACAAGGCCCTGTCTTCTTCTGGGCTCAGATCTTCTACTTCTCCAAACTTCTTGAATTCATCGACACGCTCCTCATCATTCTCAGCGGCAGCAA[C/T]CGACG…	CATTCTCAGCGGCAGCAAC	TCATTCTCAGCGGCAGCAAT	ACCACCGTGTGGTGGTAGAC	TCATCGACACGCTCCTCAT
	SNP116	192 marker set	chr5	225432913	G/A	CTCAGAAGACCATCTTCGATTCATCCCGGCAGTACTAAGATTTATAAGGAACTAAAACCTATTACTGGTGGCTGAAGATTAACCTCGATATTGCAAAGTATGTGGCTGAGTGTATAACCTGTGAGAGAGTTAAGGCACAACATTAGAAACCATATAGAAGTTTAGAACCTTTACCTGTACCCATGGGTGAATGGGAAGAAATCATCATGGATTTCATGACTAAACTGCCCAGGATGAAGAATAGTCCCGACATGATTTGGGTGGTCGTGGATTGGTTCACTAAGAGTGCACACTTCATAGCAGCCAATGAGAGACGATCTATAGCTAAGCTTGCAAATGCTTACGTTAAGGAAGTAGTAAGACTTTGCAGTGTACCGTTAACGATTGTATCAGAGCGTG…	CGATTGTATCAGAGCGTGATAGTCG	CGATTGTATCAGAGCGTGATAGTCA	GCTGCACGTGCCTCCTC	CTTTGCAGTGTACCGTTAACGA
	SNP117	48 marker set	chr5	262268338	A/C	GAAACTTTGTGCCCGTTGTCCAAAGCATGGGATTACCAAGTATCAGCTCCTACAGTACTTCATTGAAGGTATGAACCCAATGGAAAGAAGACTTCTTAATGCTTCTAGTGGCAGATCTTTACCCGATAAGACTCCAACTGAAATCCGCAATCTAATCAAGAACATGGTTGAAGATTCCAAACATTCAAGACATGATGAAGAATGGTACACAGATGCACCCTAAGATGTAAAGGAAGTTCAAACTCCTCAGATTGAAGCTCAATTGTCCGAGCTCACAAAAGTAGTAATGATGCTGGCCAAAGACAAAGGTGTGCAGCCCACACCCCGC[A/C]CTTGCGGTATTTGTACTCAAGTGGGGCATCCAACTGACATGTGCCCTTAACTTCAAGATGAGGATT…	CACTTGAGTACAAATACCGCAAGT	CACTTGAGTACAAATACCGCAAGG	GGCCAAAGACAAAGGTGTGCA	CATGTCAGTTGGATGCCCC
	SNP118	192 marker set	chr5	284636806	G/C	AAAAACAAACTTTAGTATTGACGTGCAATATCTTCGAATAACATAGTTTACTGCATGCTGATTATTTTAATTTGTTAATTTTCAGCTTCGTGGGCCAAGTTGGAAC[G/C]TTGTATTTGGTAGAAGAGATTCGACAACGGCTAGCCAAAGCGCTGCGAATTCTAATCTTCCTTCACCAGGTGCAAGTCTGAGTGGACTCA	GTGGGCCAAGTTGGAACG	GTGGGCCAAGTTGGAACC	GCGCTTTGGCTAGCCGT	GTTAATTTTCAGCTTCGTGGGC
	SNP119	192 marker set	chr5	284636832	A/G	AATATCTTCGAATAACATAGTTTACTGCATGCTGATTATTTTAATTTGTTAATTTTCAGCTTCGTGGGCCAAGTTGGAACGTTGTATTTGGTAGAAGAGATTCGAC[A/G]ACGGCTAGCCAAAGCGCTGCGAATTCTAATCTTCCTTCACCAGGTGCAAGTCTGAGTGGACTCATTTCATCCTTTTCAAACCAAGGTTTTACTA	CGCTTTGGCTAGCCGTT	CGCTTTGGCTAGCCGTC	CTTCGTGGGCCAAGTTGGA	TGAAGGAAGATTAGAATTCGCAGC
	SNP120	24 marker set	chr5	284742114	C/T	AATAATCTTTCTCCACTAGATGCTTCAGCTACATCTTTCGATAATAGATACTATAATGATTTGATTAGCCAGAGGGGATTGCTGCATTCAGATCAAGAACTATCTAA[C/T]GGGGGTTCCGCTGATGCACAAGTGAGGACCTATGGATCGAGTCCTTCTGTTTTCTTTCGTGACTTTGCAGCTGCTATGGTGAAGATGGGCAATCTTAG	ATCAGCGGAACCCCCG	CATCAGCGGAACCCCCA	CCAGAGGGGATTGCTGCAT	TCCATAGGTCCTCACTTGTGC
	SNP121	192 marker set	chr5	335875679	C/A	GATAGCAAACTCAATATCTTTGAGAAATTCCAAAGATATTACCCCTGAGTCTCTCTTGCAGCTAACATCTGATAACCATGTAATCATGTCACCAGAATGCAAAAC[C/A]GTATCTTTGCAACAGTTCCATGCAGTAATGGCTTCTGGATCACTTGTATCATCTACAGCTCCAACTCATGGTGCTAGTCGCTCATCTCTTTGGCTTCCAATTGATCTG	GCATGGAACTGTTGCAAAGATACG	GCATGGAACTGTTGCAAAGATACT	CCCCTGAGTCTCTCTTGCAGC	CAAGTGATCCAGAAGCCATTACTG
	SNP122	192 marker set	chr5	336596330	C/G	CCCCAATCTCTTCTCCTTTCCCATCAAACAGGACAACATGTTGTCCATTCTGTACCCTAAAACAACTTCCCCCCGTCACATCTTTCTGCTGGGTTTGCGGCTGCGGGTCA[C/G]CTTCATATGAAGATGGCTCATCAGCACCAGGACTCTGACTCTCCGGTGAGTCCGAGACATGATCTGTTACCGACCCACCATCTACATCTACAGGGGTGGT	CTGATGAGCCATCTTCATATGAAGG	CTGATGAGCCATCTTCATATGAAGC	CCGTCACATCTTTCTGCTGGG	AGAGTCAGAGTCCTGGTGC
	SNP123	192 marker set	chr5	336596449	C/A	TGGCTCATCAGCACCAGGACTCTGACTCTCCGGTGAGTCCGAGACATGATCTGTTACCGACCCACCATCTACATCTACAGGGGTGGTGGTATTCTTAGCAGCTGC[C/A]CGTGCTACTTTCGCTTTCCGATTATTTAACCTGAAGGAACATCAAACCAAAAACCGTATTTAAAAACACCCTCCCACATTCTATAAAAGGAGTCCAAGGCTTTG	GGAAAGCGAAAGTAGCACGG	GGAAAGCGAAAGTAGCACGT	CCACCATCTACATCTACAGGGGT	TGGTTTGATGTTCCTTCAGGTTAAA
	SNP124	192 marker set	chr6	55101208	C/T	GGTGAGTGGTGTGAGTGAAGGTCTTGTATATGTCAAACTTGTGGAAGAAACCCTCAACACTACTGATGATCATGTAAGAATTCAAAAGGCAGCTAAAACTTTGTGGGTAGAAGTTGAAGTATACCACAAATGGTTAGGAAACAAGCTTCCAATATCTAAGCCCAGAATGAATACACCAGAACATATTCTTCAATGGCTAAGGAATACAGCTAAGAACATGGTCATCAAGGTGGAAAGTATGGATATCAGAGGCCAAAACGATAATTCCAAATACAGTTCTATTTGTGCCAATTCAATGTATCGTATCACCGAAACAATCCTGCTCTCATACCACGAGAACATTGACGAGATTAGCCAAGAGGAACTATTTGCCATGTTATCATCAATGATTGCCGATAT…	AGCAGCTCGGACACTCG	CAGCAGCTCGGACACTCA	TGCCACACAAGTGCCATAGAGA	TCTGTGTAGTCTCACCAAGAAGTT
	SNP125	192 marker set	chr6	138849014	A/G	AACATAACCAAAATACCGAAAACATGACACTAGCCCAATACAAAATCTGGATAGATCTATATATACATCAACATTCAAGACTAGTTTTTTTTTTTTTTTTTTTCGATTAAAGCATGATGTGGCAATATTTTGAAGAAATGGAAAAAGCATGAGAAAGAAGAAATAGAAAATGAAGAAAAGTATTATTATTCTAGTAGTTATATGATCTGGTCCACGGGGGTGTTGGCCTTTGCTGGGCATGAACACCTCCACCTGTTCTTCTTGTGTTTGTGTTATTGTTTTGAGATAAAACCTTCATCCTTTGTTCCTTCATGTTTGCAAATAAGGAATCCAATGTCTGAGGCCTTTGCTTTTGCTTTTGATTTGCCACCTTCTTCACTTGCTTTTGATTTGCAACAC…	TTTCTTTAATAACAAGTTGTACTTCATCTCTTACTT	TTTCTTTAATAACAAGTTGTACTTCATCTCTTACTC	GCCCCCCTGCATATCAAACC	AGACCAAGGCAAGTTGTTTGTT
	SNP126	192 marker set	chr6	138849126	C/T	TGAAGTACAACTTGTTATTAAAGAAAAACAAACAACTTGCCTTGGTCTATATGAAGTCATTGGTTGATTCCTCATGAAGTTTCTACTGCGAATAGGAGCTTT[C/T]CTAGCAGCTTCAACTGCTAGAGGGAATTGGTTACCCTGAAAGCTAGTTCTCCTCTGAGAAAGAACACCCTGATAATCATAAACAAAAAGGCTCAATCATCATGGACA	TCTAGCAGTTGAAGCTGCTAGG	CTCTAGCAGTTGAAGCTGCTAGA	TCCTCATGAAGTTTCTACTGCGAATAGG	GCTTTCAGGGTAACCAATTCCC
	SNP127	192 marker set	chr7	4552151	T/C	TTTTCTAATTAAGGGATTCCAAAGAACAACCATCTTAGTTGCAGGGTTGTGATGAGAGTGGTACAAGCACAACAAGCCGTGAGAGCTACCAAGAAGACGAAGGTATTTAACAGATAGAGGAAGAGTCAGAGTCAGAACAGACCTCTGTTGGGGGAAGGTGTCATCATCAACAAAACAAACATAGTGTTCTTTCATTATCGGATCTTCATATGATACAAGTAGATGTTGTGGCTGAGTGTGGCAGTGGTTGCTGTGAGCAGCAATAAACTCAGAGCTGTCGATCAAACACTTCCATGCTTTTGACACACTTCTGAACTGAACCAATGATTTGACCGGAAGCCTTTTCATGATATCCTCTTGAATATGGAAAGGTATTTCATATTCAGACATTTTGATT[T…	GGAGTTCTCTAGCAGCACTCAA	GGAGTTCTCTAGCAGCACTCAG	CCTCTTGAATATGGAAAGGTATTTCATATTCAGACA	TTGATAGTTAAGGGAGTTCTCTAGCA
	SNP128	192 marker set	chr7	4576289	T/G	AGGAAGAGTAGGAAGAGATCTCTGTTGGGGGAAAGTGTCATCATCGATACAACAAACATAGTTTACCTCATCCATCGGTTCTTCATATGATACAAGCAGATGTTGTT[T/G]CTGAGTGTGGCGAAGGTTGCTGTGAGCAGCAATAAATTCAGAGCTGTCAATCAAAGACTTCCATTCTTTTGATACGCATCTGAATTGAATC	CAACCTTCGCCACACTCAGA	ACCTTCGCCACACTCAGC	CCATCGGTTCTTCATATGATACAAGCAGA	CTCTGAATTTATTGCTGCTCACAG
	SNP129	192 marker set	chr7	23252943	G/A	TACTCTAAGGTCTAGATTACACTAATAACTTCGATGATCACTAGCATTAGCCAAGACTCAGATTGAAAATCGTTATTAGATAATCATATTCTATTAAAAAGGGTAATTCTTAAACATGCATAAGCCGGGTGCATTTGTTCTTTGAGTTTATGTAGTATGTTTTTTCACTTCTGAGGAAATATTCTTTAGTAGTAGACATTATTAGCAAGTTCTTGGTTGCTTTTCTCAGTTTACGCATTTCTTTTTCAGTTTCTTATCAGTTATCTGCTTTAGAATCATATCAATACTTAATGGTGATGTATGCATATATGTGAATATGCAGCACCATTGCCGAAGATGTGGAGGCTTGTTCTGTGGCAGCTGTACCCAACAAAGAATGTACTTAAGAGGACA[G/A]G…	CAAATACGAACAGGTGAATCACCC	ACAAATACGAACAGGTGAATCACCT	GTGGCAGCTGTACCCAACAA	GCCTCTTCTAAAGTTTTACAGGGTT
	SNP130	192 marker set	chr7	52339550	T/A	AAAAATAACATACCATGCGGTTTACACCACTATCAGGACGCAACTCAAGAGCTGCAGAAGCAAACTCTTTTCCATATTTTGCTGTAAAGTTTTTTCGAGCATC[T/A]ACAAGTTCTGGAATGTCCGAACATCTAGGAGCTGCAAATATCACACTTGTGATTGCTTCCTTCAGATCAATAGGGCAAGTTCTATGACAAATTTCACCAAAAGATTGTTT	TGTTCGGACATTCCAGAACTTGTA	TGTTCGGACATTCCAGAACTTGTT	CGCAACTCAAGAGCTGCAGAA	AGTGTGATATTTGCAGCTCCTAGA
	SNP131	192 marker set	chr7	66190108	A/C	AGGAAATAGAAAAATAAATATAAACTAAAGTATAAGTCATGAATCATTTGCAACTGTGATTGGCAAGCTCGGTGGTTGGGAATCCTTGATGGTGACGGAAGCAGCC[A/C]CCATAGGTGAAGAAGAAGAACAGGGCGAGGAGTCTGGAGAAGCCATGGACTTTATAGCCATCATGGAACCTTCACTCCAACACCTCCTGATTGGGTAAGACACT	CCTGTTCTTCTTCTTCACCTATGGT	CCTGTTCTTCTTCTTCACCTATGGG	GCTCGGTGGTTGGGAATCCT	CTCCAGACTCCTCGCCC
	SNP132	192 marker set	chr7	66190150	G/T	TGCAACTGTGATTGGCAAGCTCGGTGGTTGGGAATCCTTGATGGTGACGGAAGCAGCCACCATAGGTGAAGAAGAAGAACAGGGCGAGGAGTCTGGAGAA[G/T]CCATGGACTTTATAGCCATCATGGAACCTTCACTCCAACACCTCCTGATTGGGTAAGACACTTTAGCGAGATGGGAGCAATTACCACCACCCGATTTATGAATA	CATGATGGCTATAAAGTCCATGGC	CCATGATGGCTATAAAGTCCATGGA	AGCAGCCACCATAGGTGAAGAA	GTGTTGGAGTGAAGGTTCCAT
	SNP133	24 marker set	chr7	112702864	T/G	GATAATCTTTGATCGATCTAGCAGAAGGATTTGATCATTCTTCAAGTTATCACTGCGAAGCCATTCCATAGCTTTGATTATCCTTTAAGTTATTAAGCTTTGAAGCATAGCATACCCATTAATAAAAACTCAGATTTGTAAATACAAAACTAAAAATATCTCAAATATAAAGACATTAAATGTATTTTACAAGTATTGTATCTTTTTAAACCTTCTATTAATATATACATGGTAGAAGTACTTAAACAGACACAATTCATCAAATTGTTTATTATTTTTTTTTTCAAAAGAAATAAAATGCTAGTTGTGAATGATGATGATGATATAATATATATTATAGGTGACAGCTGCTCGGTTCTTTGATACCCTCACCCTTTGTTTGAGCCA[T/G]AATTCGG…	CTCACCCTTTGTTTGAGCCAT	CTCACCCTTTGTTTGAGCCAG	GCAGCTTGTCCAAAGAGCCA	CTGCTCGGTTCTTTGATACCC
	SNP134	192 marker set	chr7	117458539	A/T	CAAGCACAAACCAAACGTTTTTTATTCTTTACCAAGTTTGTCTCAGGTCACCATGCATGTAATTTATTTACATGTTACAACAACCCACATGAAGGATTACGATTCATTCGGTTCCAATTCCAATTCCAATTCCTCCGACTGATTCCATCCATTAAAAAAACACTCCACCAACAAACCAACCCTTAATTCTCTAATTTTTTTTAAAAAAACAAACAAACAAAAATCATTATACACGATTAAAAAATCGTTCTTTTTCCCCATTTTATTACAAAAAAAAAACAAAAATTTATAGCAATTTGACACCTGCTTCCCTTAAAGAATCAATGACAGCTCTAACCTTCCCATGATACCTTTGCTCCTTTTTGTACACCACTGAAACCGCCGGAATATCATTAAGCA…	GCTTTGCTGGCATTTGTTCCAA	GCTTTGCTGGCATTTGTTCCAT	AGCTGCCAGCTCACAGGA	AGCCGCCACGTCTCTG
	SNP135	24 marker set	chr7	133109575	C/A	AGGTTAGCTTCTAAAGACCATTTTACCCTTACATTCTAAAAACTAACATCTAATTTTAATATTGAAATGATTTTTCAGGATTCAATAGCACTAGATGAGGATCTTTTGGGTAACAGTGCAAGATCTCTGGAAACCCTAGTTACAGTTGGAATGCAATTAGGGGTTTCCATAAAGAAACACACCGAGCTTCCATTGCCAGATATCAATAACTGTGTTTTAGGCGCTTAAAAATGTATAACCTTTTTCACTACACTGTGTATCAAACCTACTTCACTTAAAGGAATGTGTGTATGTGTGTGTTACCTACGTTCTTGCAATCCATCTTTTTGATATTGCTGCCACATCATCTTGCTTCTTCTCCATCTCCGCCATCTACAGTGGTGCCGCCA[C/A]CGGAA…	TTCTCAGCCTCGATTCCGG	GTTCTCAGCCTCGATTCCGT	GCTTCTTCTCCATCTCCGCCA	GGCGGAGATGACCCGT
	SNP136	192 marker set	chr7	159939239	T/C	GATCCTCCACATTATCTCTAACTCGTAAAGCCACTTTCAAGTCTGTAAGAGCCTCTGCAGCCTCAACGACCTTTCCCGCCATCAAATCACTCTCCACAACACTCAACTC[T/C]TGGCTCAATTTCAACACTACCTTAACTAAATCTAGCGCTTCCTTCTTCTCTTTCGATTCAACACGTTTCCTCCTAATCTCATCGACTGT	CACTCTCCACAACACTCAACTCT	ACTCTCCACAACACTCAACTCC	AATCGAAAGAGAAGAAGGAAGCGCTA	ACCTTTCCCGCCATCAAATC
	SNP137	192 marker set	chr7	177594056	G/A	CGCCGGAGCTGAAAAGGTGGAGGGCGGCCGACACCCAGATCATGTAGAACACCGCCAGAATTAGGTATGGGATCACCGGAAAAATTATCAACGCGTGAACTTCTCC[G/A]ATCACCTTTGCTGCCACCTGGATTATGGATAAAGTAGTTTATTTTAAGATTTAGAGTAAGTTACGTTTTTGGTCCTTGAGGTTGTTCAAAATTTTGAA	CAACGCGTGAACTTCTCCG	TCAACGCGTGAACTTCTCCA	TCCATAATCCAGGTGGCAGCA	AATTAGGTATGGGATCACCGGA
	SNP138	192 marker set	chr7	178683149	A/G	CGTTGGAGAATCCGCTTCTTCAAAGAATTCACAACTAAAGAACCTCAAGTCTGTTTTCAGCAAGAAGAAGAGCAGCAAATCAGGAGCATCCAGTGCCTCTTTAACAATCGAAGACCCAATTAAAGAAGACACCGAGTACGAGACCGAGGAAGAAGAAGAACCTACATACGAGCACGAATCCAACTTTGAAGACGATTTAACTATCATCATGGCTAATATTGATGAAGTCCCCATGGGGGAATGGAAGAAGAGGATGCACGATGACACTGGCCCGGGACTTGTGCAGCCCGCAATTCCTACTACCGCTACTTTCGAACTAAAGGGTCATATCCTCGCTCAACTCAAGGAGATTCCTTTCTATGGAAAAGACCACGAAGATGCCTACAAGCACTTGGATGA…	CGAGACCTAGCTACTTCGCA	CGAGACCTAGCTACTTCGCG	AGCCAATCCTTTGCAGCACC	AACGTACCAAATGTACCACGC
	SNP139	24 marker set	chr8	32465725	G/A	AAGGGACTGTCTTCTGGAAGTAAAGCTCGCCCTATGTTTGTGCAGTTTGTGCTCGAGCCACTATGGCAAGTCTATGAAGCAGCCTTGGATACAAATGGGGATAAAGG[G/A]ATACTTGAGAAGCTAATCAAATCGTTTCATTTATCTATACCTCCTCGTGAACTGCAGCACAAAGATCCTAAATATGTCCTTCAATCTGTAATGAGCAGGTGG	AATGAAACGATTTGATTAGCTTCTCAAGTATC	AATGAAACGATTTGATTAGCTTCTCAAGTATT	TGGCAAGTCTATGAAGCAGCCT	TGCAGTTCACGAGGAGGT
	SNP140	24 marker set	chr8	32465762	A/G	TGTGCAGTTTGTGCTCGAGCCACTATGGCAAGTCTATGAAGCAGCCTTGGATACAAATGGGGATAAAGGGATACTTGAGAAGCTAATCAAATCGTTTCATTTATCT[A/G]TACCTCCTCGTGAACTGCAGCACAAAGATCCTAAATATGTCCTTCAATCTGTAATGAGCAGGTGGCTTCCTTTGGCTGATGCTATTTTATCAATGGTGGTTAAAC	CTGCAGTTCACGAGGAGGTAT	CTGCAGTTCACGAGGAGGTAC	GGGATACTTGAGAAGCTAATCAAATCGTTTC	TGAAGGACATATTTAGGATCTTTGTGC
	SNP141	24 marker set	chr8	32467169	G/A	TCTTCCAGATTCAACCACAAAAGAAACAGGTTCTTCTGTTCTGATAAGAAGCTCTCCTTATGTATCTGAAAGATTAGGCTTCACAGAGGCTTCTAATTTTGATGAAGTT[G/A]AAATCGAGAACCAATCACTGATTGAGGAAGCAAAGAGTCTGAGAAGCAGTGTGTTATCCGGGTTCCAAGTAGCCACTGCAGCGGGCCCAC	CTCAATCAGTGATTGGTTCTCGATTTC	CTCAATCAGTGATTGGTTCTCGATTTT	GGCTTCACAGAGGCTTCTAATTTTGATG	GCTTCTCAGACTCTTTGCTTCC
	SNP142	192 marker set	chr8	63096901	A/T	CACTTCCTCACTTTTAATAGTGAATCGCGATTCCACCACCCACTCTTCTTCTAATTTAGGGACAGGTGTCAGAAGCTCAAGGGCATTACGGGAATGTGTCTCTTCTTTACCTATCGAAGGCCGGATGTTAGCTGTAGCAGAGGTGTTGCCCTTACCTGAAACAGCCGCCACAGTACAATCACTCTACTCACAGTTAGAGTTTTCCGGATATGACAACTCCGGCGAGTCGCCGGAAAAGTTGGCCGGAAAACTTTGGGCGAGAGGCGACCTGCCAACTCAGCATATACTCCCGAGGAGACGAATCATTGTTTTTAGTACAATGGGAATGATGGAAGTTGTTTTTAATCGTCCGGTTGATATTTTAAGAAAATTGTTGGAGTCCAACACACCAAGGGCGAT…	TGTTGGCTTCAAGGGTAGTTCAA	TGTTGGCTTCAAGGGTAGTTCAT	CAGCTGCCTTTTCAGCCACA	TGAAGCTGCTGCTATGTGTTTAAT
	SNP143	192 marker set	chr8	63099350	T/C	ACTTGGTGTCCAATCATCTGACAGAATCTTTCATCAATACTTATACAAAACATTGATTGATTTGAATCTTGAAGATGAACTTTTGGAGTTTGGTGGATCCGATTTGGTTC[T/C]TTTCTTACAGAATGCTGCCCGTGAACCTACCCAACAGGTTTTATTATTATTATTATTATATATATCTTTTTTCATTAATCTTTTTCCTTAAAATTTCACTAAATAA	TGGTGGATCCGATTTGGTTCT	TGGTGGATCCGATTTGGTTCC	GTAGGTTCACGGGCAGCATT	TGAATCTTGAAGATGAACTTTTGGAGT
	SNP144	192 marker set	chr8	63100703	T/G	GGTGGTCCGGGAATGGGCGGTGTCTGTTTCTGCAACCGGAACAGGGGCGGCTTCCGTTGGCGGTTCACTTCTTCGCGGGACCTTTTCTATGGATCAGAGAACTGCTGT[T/G]CATCACGGGATTCGTGATAAGATTGCAAGTGCTGCAAATCGGTAAATTTTTCCTTCAACTTTTTAACTTTTTTTTTTTTAATGTTATGTGTAATTACATTTTTACC	AATCTTATCACGAATCCCGTGATGA	TCTTATCACGAATCCCGTGATGC	TCACTTCTTCGCGGGACCTT	CGATTTGCAGCACTTGCAAT
	SNP145	48 marker set	chr8	68254237	C/T	AGAATCCACTAACCTCATCAAGCTGCGACCACAGTGACAACATGTGCATGATGGGCTTTCTCATCATCGAAAGGCAAGTTGATGTAGTTGTGAGCAAGCCCATCGGC[C/T]ATCTTAATAGCCAATTCACCATGGAAAGCCTTGCAGTACATATACAGCACAGTGTTCGCAGCAGTGCTCCATAGCAAAAACCACATCAACATGCTCGA	GCAAGCCCATCGGCC	AGCAAGCCCATCGGCT	CTGCAAGGCTTTCCATGGTGA	ATCGAAAGGCAAGTTGATGTAGTT
	SNP146	192 marker set	chr8	75204421	C/T	TTGTAGGATCTTTGCCTCTTCCATGGTCCATTAGGATGAAAATTGCTCTTGGTGCTGCAAAGGGTCTTGCTTTTCTTCACGAGGAAGCGGAAAAACCGGTGATTTATCG[C/T]GATTTCAAGACCTCGAATATTTTATTAGATGCGGTATGTGATACAAATACTAATCAAACTATCTTGTTTTCTTGAAGTTTTTAATCTTGGGGTTTTGGTGTTCATA	CGGAAAAACCGGTGATTTATCGC	CGGAAAAACCGGTGATTTATCGT	ACCGCATCTAATAAAATATTCGAGGTCTTGAAA	GTCTTGCTTTTCTTCACGAGGA
	SNP147	24 marker set	chr8	76000585	C/T	CGGCGGCGACACCCACCTGGGCTATTTCCTGTTCTTTTGCGCCATCGTTTCCTTCAGTCGTCGCAGCTTCGGATTCCTCTTTTTCTTCGTCGGCATGTTGGTTATCAGCATG[C/T]GTTGTTTCGTCCTCCTTCTGTTTGTTCTGTTTGTTCTTCTTCTTCTTCGACTTTCCGGGCGCACTATCTGCAGCCGCCCTAGCTTCAAAACTCTCCGGCAGCACCT	ACAGAAGGAGGACGAAACAACG	ACAGAAGGAGGACGAAACAACA	TCGCAGCTTCGGATTCCTCT	GTCGAAGAAGAAGAAGAACAAACAGA
	SNP148	24 marker set	chr8	78404531	C/T	ATCAAACACCCAAACAATGGCTCTCTCCATCTTCTTCGCTTTTCTTTTCATCTCTCCTTCATTTTCAGCTTTTGTTGCTCCAATAACAAAACGTCATGTCCAGACGACT[C/T]CGTTTTACATACTAAAGCTTCACCTCAAAACCCCTCTGCAACCAACCGATTTGCTGCTTCACGTCGGCGCCACCTTCAACGCCGTAGATTGTACC	AACGTCATGTCCAGACGACTC	AAACGTCATGTCCAGACGACTT	CAGCAAATCGGTTGGTTGCAG	CAGCTTTTGTTGCTCCAATAACAA
	SNP149	48 marker set	chr8	78404575	A/C	TTTTCATCTCTCCTTCATTTTCAGCTTTTGTTGCTCCAATAACAAAACGTCATGTCCAGACGACTCCGTTTTACATACTAAAGCTTCACCTCAAAACCCCTCTGCAACC[A/C]ACCGATTTGCTGCTTCACGTCGGCGCCACCTTCAACGCCGTAGATTGTACCCGTAACTACACATCCACCACTTTTCACCCCGTTCCTTGCAACTCCTCTCTT	TCAAAACCCCTCTGCAACCA	CAAAACCCCTCTGCAACCC	GCGCCGACGTGAAGCA	ACGACTCCGTTTTACATACTAAAGC
	SNP150	192 marker set	chr8	79139776	C/T	ACAGCAATACCCCAAATTAATCAAATTCAAAAACCTGTTTCCGCGATTGCAACAGAGCAGATTATACGGCTGCTTCCGAATTCAGGCTACAACACGATATATCTTGGT[C/T]GAAAAAACAAGTAAAAATTATTCATAAAATCAAAGCGGTGCAGCAATTTTACCTTGAAACCCAGATTTGACCCCAAATTCCTCAATGATTCATCAAGAAATGG	AGGCTACAACACGATATATCTTGGTC	AGGCTACAACACGATATATCTTGGTT	TGCTGCACCGCTTTGATTTTATGAA	CGGCTGCTTCCGAATTCA
	SNP151	192 marker set	chr8	134319241	T/C	TCAAGCACTTCCCTACCTTCCCTACTGCTTGAAGACGACTCCCCTGCCACTGATGTGGTGGTGCTGGTCGAAGTATTATAAGCAGCAGCTGAAAA[T/C]GTAGGTGGATACTCTGCCGGAAAATTAAGTACTGCCATATGCCCTCTCATTTCAAAGGCGGCCCGATCATAAGCTCTAGCTGCCTCCGCCGCAGTTGCAA	CGGCAGAGTATCCACCTACA	CGGCAGAGTATCCACCTACG	CCACTGATGTGGTGGTGCT	TGGCAGTACTTAATTTTCCGGC
	SNP152	192 marker set	chr8	159328471	G/A	CAGTCATCTTCCGGGAACTTTGATAAAGATACCTCACCATTTCATGCTTTCCATATAGAGCAGCCATGTAGAGTGGCATCATTCCTCGACTATCAGGAATCTCCACTA[G/A]AGCCTTGTTCTTCCTCACCAAAATACTAGCTATCTTGACATGTCCAGATATGGCTGCTAAACAGAGAGCAGTTTCACCGTTTTTATTTTGAAG	TGGTGAGGAAGAACAAGGCTC	TGGTGAGGAAGAACAAGGCTT	AGCAGCCATGTAGAGTGGCA	TCTGGACATGTCAAGATAGCTAGTATT
	SNP153	192 marker set	chr8	183831113	T/G	GATTCAGCAGATAGGTTAAAAGCTGTTATGAAACCGATACTGAAAGGGGTAGCAGCTGCTGTAACACTTGGAACTGGGAATTCTCTTGGCCCTGAAGGTCCAAGTGT[T/G]GAGATTGGCGCATCAGTGGCTAAAGGAATCGGTTCATTGTTTGATAGAAATGCTCAAAGAAAACTTTCTCTTAAAGCTGCAGGATCAGCT	CCACTGATGCGCCAATCTCA	CACTGATGCGCCAATCTCC	ACTGGGAATTCTCTTGGCCCT	CAAACAATGAACCGATTCCTTTAGC
	SNP154	192 marker set	chr8	183831160	G/A	GTAGCAGCTGCTGTAACACTTGGAACTGGGAATTCTCTTGGCCCTGAAGGTCCAAGTGTTGAGATTGGCGCATCAGTGGCTAAAGGAATCGGTTCATTGTTTGATA[G/A]AAATGCTCAAAGAAAACTTTCTCTTAAAGCTGCAGGATCAGCTGCTGGAATTTCATCTGGTTAATTCTACTTTCTTTTCTTCTGTGAGA	GCTAAAGGAATCGGTTCATTGTTTGATAG	GCTAAAGGAATCGGTTCATTGTTTGATAA	GCAGCTGATCCTGCAGCTTT	TGGCGCATCAGTGGCT
	SNP155	192 marker set	chr8	185410936	G/C	AACTAACATATTTTCTATGTCTCTTATATCTTACAGATTCGTTCATCATGCATGCGATGTTTACCAACAAAATTAATCCCATTTACAACATCCAAACGGTTAGGATCATAATCTTACAGATTCAGTCCAACCCACATAACATTTATTTATATAAATACATATATGTAACGTAAATATATATATTAGGGTGGAATAGGCTGTTATTTTCTCTAGCTAATATAAACTGATCAACTAGGTCGACCTTTCCAATCTTCAAGATGAACAAGTGACGCAGGTGCAACCATCAGCACACTTGCAGAAAGCCTTTCCTGTGCCACCGGAGGCCGACTCTTTGGAGCAGCTGCAAGGGTTGCATCCGCAGTGCTCACCGCATGAACATTTCTTGTGCTCCTC[G/C]T…	CATGAACATTTCTTGTGCTCCTCG	CATGAACATTTCTTGTGCTCCTCC	CAAGAGTGGTGGCATGCAGA	CATCCGCAGTGCTCACC
	SNP156	192 marker set	chr8	185434996	T/C	CATTCAAAATGTCTCTTTTACCCCTCAGCTTCTTCATCTTCTTCATCACACTATCTGCCATTGTTGCTTCTGCTGCAACTGTACAGACACTTAATACAAATCAGCAGCAT[T/C]CAAATGATAAAGGTTACACCTTTCATAACCCAAAGCTTCCACCTAAAACCCTCACCACTTCCAAGAAGTTTGAAGGTTCGTCGGAGCT	CAGACACTTAATACAAATCAGCAGCATT	CAGACACTTAATACAAATCAGCAGCATC	CTTTGGGTTATGAAAGGTGTAACCTTTATCAT	TGCTTCTGCTGCAACTGTAC
	SNP157	192 marker set	chr8	186573720	A/G	CTTGATGTATGTATTCTGAATAATCTTTAGGTTTAGCAAGTTCTAAGCTTAGAATCTTAGGTCAAATAAAGAAGTTTAGGGAAGTAGATGATAGGCCCTGAAATGAACTCAATTTCCCTTGAAGTTTGGGTTGAGAGGTCTGAATGAACTTTTTTAAAAATGATCTGAAGTTTCCATAATTTCCAGGTGATCACAAAGTTTTGCTCAGAGCGAATTGCAAAGTACGCGTTTGAGTATGCTTACCTCAATAACAGGAAAACAGTGACAGCTGTCCACAAAGCAAACATCATGAAACTTGCAGATGGTTTGTTTCTAGAATCTTGTAGAGAAATAGCAAGCAAGTATCCAGGCATAAAATACAATGAGATCATTGTGGACAATTGCTGCATGCAGCTGGTT…	CTGACCATAACATCAAATTGTTCTGGT	TGACCATAACATCAAATTGTTCTGGC	TGCTGCATGCAGCTGGTTT	GCAAAGAATTATGAGTTGTGACATTGT
	SNP158	24 marker set	chr8	208004895	C/T	AAAGACACACACCAATCTCCAGATCTTGACTTTGATCTTTGCAAGCAGCCATGGATATGGATCCATTATAATCTATCGAAATCGTTTCATGCTTTTTAGGCTTCCC[C/T]CATCCAAAATCCAAATCGTAAAACTTAAGCTTCGGTGATCCGGCAACCCCGATCATTGTTGTTGGCTTCAGTTCAGACAAGAAATCTTCAAACGATCCTAAATCTTTC	TTTCATGCTTTTTAGGCTTCCCC	GTTTCATGCTTTTTAGGCTTCCCT	TGCCGGATCACCGAAGCTTA	CAGCCATGGATATGGATCCATT
	SNP159	48 marker set	chr8	208348174	T/C	AAATATAAAAAGCAATCAAGATAATCCAATTAATCTACACGTACGTACGCCTCTAATCCATCATTAAAGACATTAACAAAAGCCTCCATCTCAGTAGCAGAAAGACACAAACCAATCTCCAGGTCTTCGTTCGATTCTTTGCAGGCAGCCATGGATATGGATCCATTAAAATCTATGGAAATTGTTTCATGCTTTTTGGGCTTCCCCCATCCAAAATCCAAATCGTAAAATTTAAGCTTCGGTGTTCCCGCAACCCCTATCCATGACGTTGGCATCATCTTCGCGAACAAATCTTCGAACGACCCAAAATCTTTCACGATTCCATCCTTATCGTTCAAGGTCTTGTGTAGACTTTCTCCAAGCAATTTAGCAGCAGTCACGAATCCTTCCTT[T/C]CC…	TGGAGAAAACCAGTCTTTTAATGGGA	GGAGAAAACCAGTCTTTTAATGGGG	GCAGCAGTCACGAATCCTTCC	TGTGTTACGTTTACAATGGCGTT
	SNP160	192 marker set	chr8	215970185	A/T	CTTTAACAGGTTGATTAGAAAGTGTCATCTTTTCAACTGGTCCGATCATATTTGTCACTGCCATGCTTGAATTCCTTAATGTGTTGTGAACATATTGAGCTGC[A/T]GCCTTTACGTGGATTACCCATGCCATTTCAAAACAATTTAGATACAGATAGAGAAATATAAGAATGCACCTGAGAACTAACTACATAGACATACCTCTACACCAATATATTTTCTA	GTGTTGTGAACATATTGAGCTGCA	GTGTTGTGAACATATTGAGCTGCT	TGAAATGGCATGGGTAATCCACGTA	ACTGCCATGCTTGAATTCCTTAAT
	SNP161	192 marker set	chr8	216479511	G/A	CCGCTCAAATTTGTTCAGGAAATACAAAGTATCATCAAAAGGAAGAGAAACTCAGCTGCTGTATATCTCACTGGAATGCTACTAGAATCAATGAGAAAATATAGA[G/A]GTCCAGAGGTATGTCTACATAGTTAGCTCTGATCAAATGCATTCTTATATTTCTCTATCTATCTTTAATTATCTAAGT	CTAACTATGTAGACATACCTCTGGACC	GCTAACTATGTAGACATACCTCTGGACT	CTCACTGGAATGCTACTAGAATCAATGAGA	GAGAAATATAAGAATGCATTTGATCAGAGC
	SNP162	192 marker set	chr8	216594244	T/C	GCGTTGGCGCCGACGAAACCTCCGAGGAGGCGGCAGCAGCGCTAGAAAAACAGCAGCGGCGGCGGTAGTTGCACGAGATGGCGG[T/C]AGCAAAGGCTTCCCAGTGGGACAACTATCCCACGAACACTACCACAACGTCGACTGAGCTATCCACGAGAACCGACGACCTATTAGCTTCACAGAAATGC	CCACTGGGAAGCCTTTGCTA	CACTGGGAAGCCTTTGCTG	CGGCGGTAGTTGCACGA	TCAGTCGACGTTGTGGTAGT
	SNP163	192 marker set	chr8	223159642	C/T	CAATGAGCCTCTAGTTTCCACCTCAACTGCTGTCAGTAACACTCCAGCAGCAGCTCCAGGGACTGTTAGTATACCTGCTGTAACAGTAACACCACCCCCTTCTGAAAA[C/T]TTGAAATCTGATATACCGATACCAGAACCATCTGTCCCTGTTGAATCTGTACCTACATCTTCTACTTTGCCGGAAGTCAGTCAGGCTGTGCCG	ACACCACCCCCTTCTGAAAAC	ACACCACCCCCTTCTGAAAAT	AACAGGGACAGATGGTTCTGGT	ACCTGCTGTAACAGTAACACCA
	SNP164	192 marker set	chr8	223159972	G/A	CCACCGGGGTTGAAGAATTGAGTTCTCCAGCATCCACCACGACACCACCACCGCCACCGGTGTCTGTTGTTGCTCAGGCCTCTGAGCTTGGAACTTTGAGTTCTCC[G/A]GCAGCCACCTTAGTTAGTACTCCGGAACCCACCGCACTTGTCACCGCCCCAGTTGGTACTCCGGCAGCCACCCCACTTGTCACCACTCCAGTTAGTACTCCGGCAGCC	GAGTACTAACTAAGGTGGCTGCC	GAGTACTAACTAAGGTGGCTGCT	CTCAGGCCTCTGAGCTTGGAA	CAAGTGCGGTGGGTTCC
	SNP165	192 marker set	chr8	233936169	T/C	AATGAGTCCACCACTTTTTCCTTTACTGATTCCAAGATCATTAGGCAAAATTGGAGCTTTTGGAATAATTCCAATCCTAGCAGAAACAAAACTAGCAGCAGTTCGACA[T/C]AGAAAACGTTTTCCCTTCAATTCTGCCTGATAGTGAAAGCACAAATCAATCAAACTACATATTTTTTCCCAAAAAAAAAAAGAAAAGAAAAGAATTTT	CAAAACTAGCAGCAGTTCGACAT	CAAAACTAGCAGCAGTTCGACAC	TCACTATCAGGCAGAATTGAAGGGAAA	TGGAATAATTCCAATCCTAGCAGAAAC
	SNP166	24 marker set	chr9	32125232	A/G	TTAAAAATGAAAATTTTAGTAAAACCCCAAAGAAAACTACACATGATGGTTGCAAACTACTGAAGCTTGTTAAAAGCTGAATCAGTTCAATCCGATATTTGTATCTGAATCGCAGGGAAAACAAATTGATATCATAAAAAAATGGAATTTATATCTTCGTATTACTAATACTACAAAACATAATGAACGTTTCAGTGTATGAATCAATGTATGTTTAGGAGTTCCTCCAATTTACATCGCGGAAGAAAAAATAATCTCTCTAGTATTGAAGCTCATGCTCGCCTGAAACCGTCTGATTTTGCCGGATTCTTCGAGTGCTGATGGCGCGTGAGATCTACAGCTGCTGTCTACGGAGTTTGAAGGAGGATGGTAGTACAACCGGGCAGTTTGAGG[A/G]C…	GGCTGCTAGATTTCATTCTCACTGT	GCTGCTAGATTTCATTCTCACTGC	GGATGGTAGTACAACCGGGCA	GGGAAATACGTTGAGATACTGGATT
	SNP167	192 marker set	chr9	32627195	T/A	TGTGATGGATCCTCAGAATGATGATGGTAGTATAGGGTATTCGGTTCTTCACAACAGCACTTGTCAGCATGCTGCTCCAACCTTTATCAATTTAATGAATGCTGC[T/A]ATTCTTAGGCTTGCTACACATAATGAGAATATGACCATACAAACACGTAATCATCCACTTCCAATGACAGAAAGTCAACGCCTGCAACGTCAAGTAT	TTCTCATTATGTGTAGCAAGCCTAAGAATA	TCTCATTATGTGTAGCAAGCCTAAGAATT	CAGCATGCTGCTCCAACCTT	GGATGATTACGTGTTTGTATGGTCA
	SNP168	192 marker set	chr9	34287886	G/A	CGGGTATGAGGGCTGTCTTTCTTGGAAACCCAACCACCAAACGAGAATGTACTGGCACTGGGGTTTTCTTGCCTCGCCAAATCGGAGCTCCGGCCGAGCCCCCAAAGAAACGAGGTCTGTTATCTCTCCCCTTTCTCGAATAATTTGGATTTTAGTTGATTTTTCATGGACCATTCTGATTCTGTTTTGGCCCCTTTTGTATTCCCAATACTTTTCCCAAAAATGGCCAATTATTATTACACGACAATTAACTTATATTGTAGCAATTAGCATGATTGCGACTGGCAATTGATTTGATTTTGTGTATCTGCAGCAGGGTGTTCCACTGTTTTACTTCCAGAGAGAGTTTTACATGCTCTGAATCTGAATCTTGAAGCTCAAAACGGATCCAATGGCGGA…	GGATCCAATGGCGGACGG	GGATCCAATGGCGGACGA	ACCCAATTCTAATCTTACCGTAATCATAACAAGG	CTCTGAATCTGAATCTTGAAGCTCA
	SNP169	192 marker set	chr9	34491312	C/A	AGACAATAAGCAGCCTACTTATCAACTTGATTGAGTTTGCCTAAACCATCGCAACGAGCACAAACGATCTGAGTCTGGTCTTTCCGGGCTGCATTTGCCCTCAA[C/A]GTCACACCCGATTTCCTGACGAACCCTGCGCCATCGCACTCAGGGCACCTGCCAAACGCAAACATAATCGAATTAAATCATCAATTAACCA	TCAGGAAATCGGGTGTGACG	GTCAGGAAATCGGGTGTGACT	TGGTCTTTCCGGGCTGCAT	GCCCTGAGTGCGATGG
	SNP170	192 marker set	chr9	46271367	T/C	TGCTGCAATGTGGAGGGCATTGTTGTCCACTAGTGCACATCATGGTGATATAGAAATGGTCAAAGAAATGAGTCAAAGGCTACAAGAACTCGACCCACAAGA[T/C]GATTCTGCTTATGTGATTGCTGCAAATGCTTTTTCTAGTGTTGGAAAGTTGGAGGAAGTGAAAACTGTGAGAAAATTGATGAGAGAGAGAAGGG	GCAGCAATCACATAAGCAGAATCA	GCAGCAATCACATAAGCAGAATCG	AGGCTACAAGAACTCGACCCAC	CCAACTTTCCAACACTAGAAAAAGC
	SNP171	192 marker set	chr9	46301346	A/C	AAACCAGATTTACTAATTGATGATTTTCTGGTTTATAGAAATTTAAAACTTTACCATAAAAGTGTACTGAAGGACAGCAGCTTGTGAATGGATGAATGAAAGAAC[A/C]AGAAGAAACCCTAGAGCTTGAAAGCTCATCTTCATCTCCTTGACTAATGGTGTAATCATGATAAACCCTAGAACTAATTGGCTTCTTTCAATT	GCTTTCAAGCTCTAGGGTTTCTTCTT	CTTTCAAGCTCTAGGGTTTCTTCTG	ACTGAAGGACAGCAGCTTGTGA	ACACCATTAGTCAAGGAGATGAAGA
	SNP172	192 marker set	chr9	46301355	C/A	ATTTACTAATTGATGATTTTCTGGTTTATAGAAATTTAAAACTTTACCATAAAAGTGTACTGAAGGACAGCAGCTTGTGAATGGATGAATGAAAGAACAAGAAGAAA[C/A]CCTAGAGCTTGAAAGCTCATCTTCATCTCCTTGACTAATGGTGTAATCATGATAAACCCTAGAACTAATTGGCTTCTTTCAATTATGTTT	AGATGAGCTTTCAAGCTCTAGGG	GAAGATGAGCTTTCAAGCTCTAGGT	ACTGAAGGACAGCAGCTTGTGA	ACACCATTAGTCAAGGAGATGAAGA
	SNP173	192 marker set	chr9	51454037	T/A	TTGTATTTATGAAAACATTTGCAGCAGCTCTTGTGCAAGTCATGGATAAACAGTTGAAGGTTCAGTCTCATGTTGGCTGCTCTAGACTTATGAGCTGGTCATGCATCCT[T/A]CTTTGTAAAACTCAGTTTATCTCCGCATCAAAGAATGCATTTAGCAGAGTTTCAGCAGCACAGGCTTCACTTCTTCAAATTAGCATACAAGG	TGAGCTGGTCATGCATCCTT	CTTATGAGCTGGTCATGCATCCTA	CTGTGCTGCTGAAACTCTGCT	TCATGTTGGCTGCTCTAGACT
	SNP174	192 marker set	chr9	51459239	T/G	GGTGAGGATATGATTGATTCTGGTTGGTTAGGGAGACAAGGGATTGCATTGGCTTTACATGCTGCAGCTGATGTACTTAGAACCAAAGACCTTCCGGTTGTTATGAC[T/G]TTCTTGATATCTCGAGCCTTGGTAAAGTTTTAATTTTTTGTTCAAAGTTTTTGATAGTTAGATTAGATATTCATATTATACAAATGCAGCTTTCAAA	AAAGACCTTCCGGTTGTTATGACT	AGACCTTCCGGTTGTTATGACG	AAACTTTACCAAGGCTCGAGATATCAAGAA	TGCAGCTGATGTACTTAGAACCA
	SNP175	192 marker set	chr9	51459866	A/T	CTTTCTTAGGCCTCGGATGAAGAGAAATATGATTTGGTACGTGAGGGCGTGGTGATCTTTACTGGAGCATTAGCAAAACATTTGTCTAAGGTTTGATTTTCACAATCACTTAGAAGTAAATTTAAGTTTTAAAGGTCTCTCTTTTTACTTTTTGATTTTCTTTTAACGTTTTCTTTTTGTACAGGATGACCCTAAGGTCCATGCTGTTGTAGAGAAGTTGCTGGAGGTGATTAACACTCCATCAGAAGCTGTACAGAGGGCAGTCTCAAGCTGCCTGTCTCCATTAATGAAATCGAAGCAAGTATGTATTAGTG[A/T]TTCCAATAGAAGTACAATAGTGTACATCTGAAACATTTTGAATTGAATCTTTTGCTGTTTTTATTTTTGGCATTAGGAAG…	TTCAGATGTACACTATTGTACTTCTATTGGAAT	TTCAGATGTACACTATTGTACTTCTATTGGAAA	TCTCAAGCTGCCTGTCTCCAT	CAGCAAAAGATTCAATTCAAAATGTTTCA
	SNP176	192 marker set	chr9	68036392	G/A	ATGCAGCAGCATAAGCTAATTTCAAAGCTTCTTCATGTTTCTTCTTTTCATCTTCTTTCTTCTTATCATCTGCTTTCTTTTTTTCGTCTTCTTTCTTCTTGTCACCGCCGCC[G/A]GCAGCTCCGCCGTCGTCCTTCTTCTTCTCCGGTTCCTTTGCCGGCCCAACTGAAACTATCTCCGTATGACAAATCTTCCTCAGTTTTGACACAA	TGTCACCGCCGCCG	TTGTCACCGCCGCCA	CCGGCAAAGGAACCGGA	TTTCGTCTTCTTTCTTCTTGTCACC
	SNP177	24 marker set	chr9	77623861	G/A	TCTGACATTTTCATGAATCTCCCAGCTCTAAGAAAACTAGACACCATGCTTCTGGTTAGTGTTCATCATTTTTTGGTTTAATTTCAATCATCTTCGATTACAAAAGAAGAAAATGATTTAGAAGAATTTGTTGTTTTACAGGAAATATTAGACAGTTTCATTAACACGGAGTTCTGGTACGTTGATCAAGGAATAGTAGCTTCAGATAACGACGTTTCAGGGTCAGGCTCAGGCTCTTTCCGGAAACAACCGCAACGCCACCATGAAAAGTGGTGGCTGCCGGTGCCACGTGTCCCTTCCGGAGGCCTTCAAGA[G/A]AACACCAGGAAACAGTTGACTCACAAACGTGAATGCGCTAATCAGATTCTCAAAGCAGCCATGTCAATCAACAGTATTGC…	GAGTCAACTGTTTCCTGGTGTTC	TGAGTCAACTGTTTCCTGGTGTTT	CCGGTGCCACGTGTCC	TGATTAGCGCATTCACGTTTGT
	SNP178	192 marker set	chr9	77650645	G/A	AGCACACAATCTCGAAATACCATCGATGCCGCACTGAACGGTCGTCAGCAATCTCTACCTCTAGAGGGCAATTCAACATGCTGGAAGACTCGGAAAATCTCTTGCTAAGCACAAGAAACACAAATGATCGGGTAGCGCCCGAGTCAAACAACACCAGAACTGGGACGCTGTTCATATGGAACGATCCTAAACAGAGCACATATCAATAACACAATCACAACAAAAAAAAGATCAGAGGGAAAAAAATCATACCCGTCACCACATCAGGTGCAGCGCGTGCCTCCTCGGCTGTCAGCTGAAATGCTCGGCTCCGCACCACTGGAGCCTCTGTCTTGACCTTCCAGCCATTTGTAACCCGTGCCGTCGCTGAGACCGGTGCTGCTGTTGACGCTGCTGTCA…	CCACAAAAGGGCCAATTGCC	CCACAAAAGGGCCAATTGCT	AGACCGGTGCTGCTGTTGA	TGCTTCCTTTGCAACCATAGG
	SNP179	192 marker set	chr9	128202098	A/G	GAGATACGGTTTCACCAGACGAGTGTCGGATTATTCCGGGGAGGTGGTTCTACTATCTCTGCACGAGATAGTATTCGTGGAACACCTAGTAGTCCTATGAATCTCTAAGACGTTGGTTTATTTCAGTGCGGAAAGCGGTTGCTCTTGTATAACCCATCGACTAACACCTAGACTGGTGTCAAGTCTATAATCTCTTTGGGATCTGAGTTATAAGGCTTAACGCGACTACCTTCGCACTTTGATCAAGTATACTTGGCTGCGGAGGTTATCCTGTGGTTCTCGGTATTCTAGTGTTCGCTTCGGAGAATGCAGTCTATCGCCTACAAGCCACCGGTGACTTCCTCCATGCGAGAGGGCGGAGGATTCCTAGGCATTACTCGTCTGTAACGGGGTGGACGA…	ATGTTCGCACTACTCAGGCAT	TGTTCGCACTACTCAGGCAC	GGCGGAGGATTCCTAGGCA	CTTCAGAAGAGTAGCTGCAAAAGA
	SNP180	24 marker set	chr9	133535460	G/A	AAATTCACTCTGTATTCATTGCACAACGGGTTCAAAACCTTGATACGTTTGAAATACTTTGTTTGTGATTCAAAATAAAATTAGTTAGAGGGAGAGAATCAAACCTGATGAGCATCCTGAGAAGGAATGATATACGCGTCGATATTAATACCGGGCTTCCCAAAAAGCTCACGGAGGGCGGTGAGCTTCTGATCTCGATCTAGTCCTTTACTGCTTCCATTGTGATGCTTGCGCATCTCAGAAGAGGGTTTGGCGGTGATCGAAGAAGAACCGGAAGAGCTCGAAGACGAATTTCGAACGATGAACATCGGGTTACTATGACTGACATGAATTGGGGGCCTCTTCATGGAGTTAAGAGAACGATAAATCGGGAGTGATAGAGAGAAAAAGCTGAAGCAG…	AGCTGAAGCAGCGGTGG	AGCTGAAGCAGCGGTGA	GCCGCGCTCCGCCTA	AACGATAAATCGGGAGTGATAGAGA
	SNP181	24 marker set	chr9	135041719	C/T	ATCCGATCGCCAGGAAGAAATGGCTGCAAGAAAGAAGAAAAAAGTTGGTGATATAAAAAACTTAACCAAAGAAAAGAAGGTGATCAAGAAGCTGGATGA[C/T]CCTCCTCCTGCCCCACCTGCCCGAAAGCCTGACCCTGGGCAGGGGCGGCGGGCAGCACCGACTGTACTAATAATGAGGTTCCCGCCAGATGGATCTCTGCCCTCC	AGGTGATCAAGAAGCTGGATGAC	AAGGTGATCAAGAAGCTGGATGAT	CCCAGGGTCAGGCTTTCG	ACTTAACCAAAGAAAAGAAGGTGATCA
	SNP182	192 marker set	chr9	145818032	A/G	GCTGTGTTTTTCCTCAGACGAATCAAAGATGTGGTTGAGGATCCGAGGAGGCTGCTTCTTGATATCTAAAAACGCTGATTTTGCTTCTTCATAATCATTCATGCTG[A/G]ATATATATATTCTGGTATACTTGAAACTCTTTTTGACCAGAATAATCGTCTTTCTATTTCTTGCTAAATTTTTTTCTAGGCTTTTGCTCTACTTGATTGCA	TTTTGCTTCTTCATAATCATTCATGCTGA	TTGCTTCTTCATAATCATTCATGCTGG	TCTGGTCAAAAAGAGTTTCAAGTATACCAGAAT	GCTGCTTCTTGATATCTAAAAACGC
	SNP183	192 marker set	chr9	145818055	G/A	TCAAAGATGTGGTTGAGGATCCGAGGAGGCTGCTTCTTGATATCTAAAAACGCTGATTTTGCTTCTTCATAATCATTCATGCTGAATATATATATTCTGGTATACTT[G/A]AAACTCTTTTTGACCAGAATAATCGTCTTTCTATTTCTTGCTAAATTTTTTTCTAGGCTTTTGCTCTACTTGATTGCAGCTTTAGCCTAGCTT	AAGACGATTATTCTGGTCAAAAAGAGTTTC	AAAGACGATTATTCTGGTCAAAAAGAGTTTT	CTGATTTTGCTTCTTCATAATCATTCATGCTG	AATCAAGTAGAGCAAAAGCCTAGAAA
	SNP184	192 marker set	chr9	145818123	A/G	TCATAATCATTCATGCTGAATATATATATTCTGGTATACTTGAAACTCTTTTTGACCAGAATAATCGTCTTTCTATTTCTTGCTAAATTTTTTTCTAGGCTTTTGCTCT[A/G]CTTGATTGCAGCTTTAGCCTAGCTTAGCCACGTTTGCATTTGATATGATATGAGTACTACATTTTTATAAGTCAAACTCCAACACATGGTTTGG	CTAGGCTAAAGCTGCAATCAAGT	CTAGGCTAAAGCTGCAATCAAGC	CTATTTCTTGCTAAATTTTTTTCTAGGCTTTTGCTC	AATGCAAACGTGGCTAAGCT
	SNP185	48 marker set	chr9	151524975	G/T	CAGTATCAATATGTAAAGCAGCTCCTTTTAGGGAATAATTTATTGGTTTGACAATTATACCCACCCATTGAGGCTCATTCATTAACAATGCAGATGACAC[G/T]GCTGCAGCAAGATCAACAAGTGCCCTTGGTTTGAATACCTAAAGTTCATAAACAAAACACATTATATCATAAAACTGTAAAATGACCAATCTACCCCTGTAAGT	CTTGTTGATCTTGCTGCAGCC	CTTGTTGATCTTGCTGCAGCA	ACCCACCCATTGAGGCTCAT	TTAGGTATTCAAACCAAGGGCAC
	SNP186	48 marker set	chr9	151527431	A/G	AATAAATTAGACAAAAAAAAAAGTAGGTTGATATGTTGTTTTATAAGTTATAACCTCTTTACCTTAGCTCTACATAGAGAATATAGTTCCCCACGTACACGATAATATTCTTTTTCTATCTCGGGTCCCACAAGTCCATTGCTATAATGAGCAGCAGTTGCATTGACTAAACTCAAGCAAGAAGTTATAATCCAAACTTCACGTATACAAAAGGGTAAAATACTCTGGACAATAGAAAGAAATGTAATCAGAAAAAAACCAAGTTGTCAGTTTAGAAAATATGTATTAATACTCACTGAAGTGAATGTCAGACCTCATGAAGAGCCAATGCTTTTGAGAAGCTAATAACAAATGAATACCCTCTTGATGCAACCTCAAATGGACGATTTAGCTTGAACA…	CTCAAATGGACGATTTAGCTTGAACAA	CTCAAATGGACGATTTAGCTTGAACAG	GATTTCACTAAGAGGAAAACATTTGCAGCT	GAATACCCTCTTGATGCAACCT
	SNP187	192 marker set	chr9	152164894	T/G	ACCCTCAACCTCACACCCAACCCAATATATGGATGGATAGCCCTTCATTCATTCATTTAGATGTTCCTATTCCCTCTCTCTACTTTCTCTCTCTAAATCATCAACCAAGAACACTTTGAAGGCTTCATAATCGTGATCTACTACATCTTCAAGCTGATTATAGTGGTAAACACTTGAATCCCAAGCATAAAATTCATCATGTTCATCATATTCATCATCCCTTGAAGGTGTACGGCCGCACACCTTCATATGGGGGCAGCAAACATTCAAAACTCCCAAGTATGAAGAGCAAACACTTCAAAAATCATCATATGGACTCAAATGAGGAGT[T/G]TACGGACGCACACTCCTGTGTATGGCCGCACACACCCTCTGTACGGCCACACACTCTTGTGTGC…	ATCATCATATGGACTCAAATGAGGAGTT	TCATCATATGGACTCAAATGAGGAGTG	ACAGGAGTGTGCGTCCGT	CTCCCAAGTATGAAGAGCAAACA
	SNP188	48 marker set	chr9	152903453	G/A	ATTATTTTTTTGAACTATAGTAATTTTAAACAATAAATATTTTAAATGTATAAATTAAAAGTTCAATTTGTAAGTAGATTGTGTTTTGTGTATAACAAACAGGGTGGATGAGTATGACTTTCTGCTTCAGCTATGCAAGTTATCAGGCAAACTACTGAGGGTAATTAATTCTCTATTCCAATTCCACTTGTCTAACTCTGGAATGGAATCAGAAATCTTTAGTAAAATATAAAAAGATATTGTATTGTGTGTGTTAACAGGGAGGGGAACCTGATCTGACGACTGCTGCAAAGATGGTTCTTCATGATTGGCAAAGGGGTAAAATACCCTTTTTTGTCCCACCCCCAAAACTAGATGACACGTCAGCAGAAGGTGAAAAGAAAAGTGGTTT[G/A]GAG…	CCGCCACGTCATCTTTCTCC	CCGCCACGTCATCTTTCTCT	ATGACACGTCAGCAGAAGGTGA	TCTTTACTGTTTTCATCAGCTACCG
	SNP189	192 marker set	chr9	167382559	G/A	GCTTCTGGTTCCACAGTATGTGGCAGATGAGGAGATGAAGAAACCCCGATATCATGAGATGTTGAGGAGAGACATCCAGCAGTTTGTGAGCCGATCCAGCTGCAAGACACTAGAGGATATGATCGCTCGAGCTAGGAGAGGGAGATTGACTTGGAGATGGAGAGGAAGAGGAAGCCAGATGAGGTTCAAATATCAGGTGGTTCGGGCGAGAGGCCCAAGGTAATGGATTCCAGATCGAGGGGCCATCAGGGTCGTAGCCGCTGTGGCAAGTGCGGCAGGACGCACAAGGGTGCGTGCAGGAGTGGTAGTGGTGGTGTTTCTGGCTGCTTCAAGTGCGGCCAGACTGGTCATTATAGCAGGGATTGTACTATTACCACCACCCAGGGATCAGATCTGATT…	TCTTGTGGCCCCTCTTATTGC	CTCTTGTGGCCCCTCTTATTGT	CCACCACCCAGGGATCAGA	CCAAACTCGGACATTGGGC
	SNP190	192 marker set	chr9	167409842	A/C	CCTTGACTCTCTAGTCTTGGAAGGTCCCATGTCTACAATTGTCATCTTATATGGAATACTTTTTAAATTCCAAGTCAACTTTTTACCTTCATACCAAATGTCTTTCTTTATATTTTATGAAACTCTAATGATTAAGGAGACATTTAAACAATTGAAATTAGTTAACTATTTATAATAACAATAAAAGCAAGACAAACAACAAAAAGAGAGAAAGATATGGACATAAACAAGCCGTGTCAAGCCGAGCTTGACACTAATCGAGCCATACTCGTTTATAGAGGCTTGAGCTCGGGCTCATTAAGAGTCTAGTGGCTTGAGCTCGATCGCAGCTCGCTCGTGAAGGATAATATAAAACTTAGGATCGGCTCGCTAATTCATGTTTATCTTTGAAGCT[A/C]…	CTCGCTAATTCATGTTTATCTTTGAAGCTA	TCGCTAATTCATGTTTATCTTTGAAGCTC	GAGGAGCCGATGCCGATCT	GCTCGCTCGTGAAGGATAATATAAA
	SNP191	192 marker set	chr9	173896012	T/C	TAATTTTTTTTTATAAAAATGTTAGTTTTTCTAAACAGAAAATGCTAAAAAAAATTAATTTTTAAAACATACCGTTGGACCTGCCAACAAAGAGGTTCCAGAATC[T/C]GCAATTGCTGCACAACCATCACTGCAAAATCCTGAAATTGAAAAACATCGGTAAATAAAAATAAAAATAAAAATCTACATTTTTTTTATAATTC	GCCAACAAAGAGGTTCCAGAATCT	CCAACAAAGAGGTTCCAGAATCC	GCAGTGATGGTTGTGCAGCAA	AAAACATACCGTTGGACCTGC
	SNP192	192 marker set	chr9	177249082	T/A	CTACATCTACATCGCCCTTACCCCATTGTTGGGATCTTGAGATATATAGATGTTGATGTTGACAACATAAGAAACTAAGATTTGGATTTTGAAGAATATTTACGATGAACAAACAAATACAGTTTCAGGGCGCAGGGTTCTAAGTTAACAGTAACCATCAATCCAAAATTGTGATCAACAGAAGGAAATTGAGTACTTTGATCAAGAGAACACGTCTTCCCTAATTTGTGACCAAAACATTGAAACAGAGAGAGATATACAGGAACGTTATATAGCACCAAAAGGACAAACACAACTTCCATCACAATTCAACAGCACCGCAGCCACACTGATTAAATAGCCTCGTTGCAGCTTAATTGAAACCTAGACACAATAGAAACCTAATGTATCTTCGCGAC[…	AATAGAAACCTAATGTATCTTCGCGACT	AATAGAAACCTAATGTATCTTCGCGACA	CAGTGGGCTCCTCCTAAAGGT	GCAGCTTAATTGAAACCTAGACACA
