# Supplementary material for: Genome-wide core sets of SNP markers and Fluidigm assays for rapid and effective genotypic identification of Korean cultivars of lettuce (Lactuca sativa L.)
Source: Hortic Res. 2022 May 26;9:uhac119. doi: 10.1093/hr/uhac119 (PMC9343917; doi:10.1093/hr/uhac119)
Supplement: Web_Material_uhac119 [file web_material_uhac119.zip › Table S5.xlsx]

## Sheet: Table S5
	Table S5. List of 95 lettuce cultivars used in this study
	No.	Sample Code	Sample name	Source (Country)	Source (Company)	Horticultural Type	Analysis
	1	LS001	Opera_jeokchukmyeon	Korea	Kwonnong Seeds	Frisée d'Amérique type	GBS, Fluidigm
	2	LS002	MyeongpumTojong_jeokchukmyeon	Korea	Kwonnong Seeds	Frisée d'Amérique type	GBS, Fluidigm
	3	LS003	Saerona_heukchima	Korea	Kwonnong Seeds	Cos type	GBS, Fluidigm
	4	LS004	MipungPochap_jeokchukmyeon	Korea	Kwonnong Seeds	Frisée d'Amérique type	GBS, Fluidigm
	5	LS005	Tourmaline	Korea	Kwonnong Seeds	Frisée d'Amérique type	GBS, Fluidigm
	6	LS006	Cheongpochapchukmyeon	Korea	Kwonnong Seeds	Cos type	GBS, Fluidigm
	7	LS007	Jeokhagye	Korea	RDAa	Frisée d'Amérique type	GBS, Fluidigm
	8	LS008	Cheonsang	Korea	RDA	Cos type	GBS, Fluidigm
	9	LS009	Pungseong	Korea	RDA	Iceberg type	GBS, Fluidigm
	10	LS010	Hongssam	Korea	Kwonnong Seeds	Cos type	GBS, Fluidigm
	11	LS011	Gwonnongpochapi	Korea	Kwonnong Seeds	Cos type	GBS, Fluidigm
	12	LS012	Sambok_meokchima	Korea	Kwonnong Seeds	Cos type	GBS, Fluidigm
	13	LS013	Evergreen	Korea	Kwonnong Seeds	Cos type	GBS, Fluidigm
	14	LS014	Joara	Korea	Kwonnong Seeds	Cos type	GBS, Fluidigm
	15	LS015	Hot_red	Korea	Kwonnong Seeds	Frisée d'Amérique type	GBS, Fluidigm
	16	LS016	Top_green	Korea	Kwonnong Seeds	Cos type	GBS, Fluidigm
	17	LS017	Top_red	Korea	Kwonnong Seeds	Frisée d'Amérique type	GBS, Fluidigm
	18	LS018	Hacheong	Korea	RDA	Frisée d'Amérique type	GBS, Fluidigm
	19	LS019	Ohyang_jeokchima	Korea	Nongwoo Bio	Cos type	GBS, Fluidigm
	20	LS020	Bobae_jeokchima	Korea	Nongwoo Bio	Cos type	GBS, Fluidigm
	21	LS021	Higreen	Korea	Samsung seed	Cos type	GBS, Fluidigm
	22	LS022	Most_cheongssam	Korea	Kwonnong Seeds	Cos type	GBS, Fluidigm
	23	LS023	Ice_red	Korea	Kwonnong Seeds	Cos type	GBS, Fluidigm
	24	LS024	Number_one	Korea	Kwonnong Seeds	Frisée d'Amérique type	GBS, Fluidigm
	25	LS025	Tobaegi	Korea	Jeongseon agricultural center	Cos type	GBS, Fluidigm
	26	LS026	Jangsu	Korea	RDA	Cos type	GBS, Fluidigm
	27	LS027	Seonpung_no.3	Korea	Kwonnong Seeds	Frisée d'Amérique type	GBS, Fluidigm
	28	LS028	Java_heukchima	Korea	Kwonnong Seeds	Cos type	GBS, Fluidigm
	29	LS029	Red_one	Korea	Kwonnong Seeds	Cos type	GBS, Fluidigm
	30	LS030	Ace	Korea	Kwonnong Seeds	Frisée d'Amérique type	GBS, Fluidigm
	31	LS031	Hwapung_jeokpogi	Korea	Kwonnong Seeds	Frisée d'Amérique type	GBS, Fluidigm
	32	LS032	Gaeryangdambae	Korea	Jeil Seed Bio	Cos type	GBS, Fluidigm
	33	LS033	Mihong	Korea	RDA	Frisée d'Amérique type	GBS, Fluidigm
	34	LS034	Gopung_jeokchukmyeon	Korea	RDA	Frisée d'Amérique type	GBS, Fluidigm
	35	LS035	Jinhongssam	Korea	Kwonnong Seeds	Cos type	GBS, Fluidigm
	36	LS036	Yeolpung_no.2	Korea	Kwonnong Seeds	Cos type	GBS, Fluidigm
	37	LS037	Seonpung_plus	Korea	Kwonnong Seeds	Frisée d'Amérique type	GBS, Fluidigm
	38	LS038	Dark_red	Korea	Samsung seed	Cos type	GBS, Fluidigm
	39	LS039	Homreon_wang	Korea	Kwonnong Seeds	Cos type	GBS, Fluidigm
	40	LS040	Jincheongmat	Korea	Kwonnong Seeds	Cos type	GBS, Fluidigm
	41	LS041	Super_cheongpung	Korea	Kwonnong Seeds	Cos type	GBS, Fluidigm
	42	LS042	Super_yeolpung	Korea	Kwonnong Seeds	Cos type	GBS, Fluidigm
	43	LS043	Seonmang_jeokchukmyeon	Korea	Nongwoo Bio	Frisée d'Amérique type	GBS, Fluidigm
	44	LS044	Pungmimat	Korea	Kwonnong Seeds	Frisée d'Amérique type	GBS, Fluidigm
	45	LS045	Cheongeum	Korea	Nongwoo Bio	Frisée d'Amérique type	GBS, Fluidigm
	46	LS046	Goheung	Korea	RDA	Frisée d'Amérique type	GBS, Fluidigm
	47	LS047	Adeom	Korea	RDA	Iceberg type	GBS, Fluidigm
	48	LS048	Jeokdan	Korea	RDA	Frisée d'Amérique type	GBS, Fluidigm
	49	LS049	Chunpung_jeokchukmyeon	Korea	RDA	Frisée d'Amérique type	GBS, Fluidigm
	50	LS050	Jeoksagye	Korea	RDA	Frisée d'Amérique type	GBS, Fluidigm
	51	LS051	Misun_jeokchukmyeon	Korea	RDA	Frisée d'Amérique type	GBS, Fluidigm
	52	LS052	Snow_green	Korea	Gyeonggi-do	Cos type	GBS, Fluidigm
	53	LS053	Best_cheongssam	Korea	Kwonnong Seeds	Cos type	GBS, Fluidigm
	54	LS054	heukpung_meokchima	Korea	Nongwoo Bio	Cos type	GBS, Fluidigm
	55	LS055	Star_romaine	Korea	Nongwoo Bio	Cos type	GBS, Fluidigm
	56	LS056	Pungbu_heukchukmyeon	Korea	Nongwoo Bio	Frisée d'Amérique type	GBS, Fluidigm
	57	LS057	Jingang_jeokchukmyeon	Korea	Nongwoo Bio	Frisée d'Amérique type	GBS, Fluidigm
	58	LS058	Chamjinhan_jeokchukmyeon	Korea	Nongwoo Bio	Frisée d'Amérique type	GBS, Fluidigm
	59	LS059	Green_glace	Korea	Nunems BV	Lollo type	GBS, Fluidigm
	60	LS060	Seonpung_gold	Korea	Kwonnong Seeds	Frisée d'Amérique type	GBS, Fluidigm
	61	LS061	Nice_romaine	Korea	Nongwoo Bio	Cos type	GBS, Fluidigm
	62	LS062	Hyeseonmanchudae	Korea	RDA	Cos type	GBS, Fluidigm
	63	LS063	Sun_red_butter	Korea	RDA	Butterhead type	GBS, Fluidigm
	64	LS064	Sunny_red_butter	Korea	RDA	Butterhead type	GBS, Fluidigm
	65	LS065	Dongo_cheongchima	Korea	Dongoh Seed	Cos type	GBS, Fluidigm
	66	LS066	Excite	Korea	Areum Agriculture	Multi-divided type	GBS, Fluidigm
	67	LS067	Green_magic	Korea	Takii Korea	Cos type	GBS, Fluidigm
	68	LS068	Redstar_saladball	Korea	Jinheung Agricultural	Cos type	GBS, Fluidigm
	69	LS069	Westham	Korea	Mifko Seed	Cos type	GBS, Fluidigm
	70	LS070	Glendana	Korea	Mifko Seed	Unknown	GBS, Fluidigm
	71	LS071	Tobaki	Korea	Farm Hannong	Cos type	GBS, Fluidigm
	72	LS072	Chamssiat_romaine	Korea	Jinjong Bio	Cos type	GBS, Fluidigm
	73	LS073	Winner	Korea	Jeil Seed Bio	Unknown	GBS, Fluidigm
	74	LS074	Freshball_butterhead	Korea	Kyoung Shin Seed	Butterhead type	GBS, Fluidigm
	75	LS075	Jeokchima	Korea	Daenong Seed	Cos type	GBS, Fluidigm
	76	LS076	Greenlaceball_butterhead	Korea	Kyoung Shin Seed	Butterhead type	GBS, Fluidigm
	77	LS077	Winter_bugger	Korea	Green Heart Bio	Unknown	GBS, Fluidigm
	78	LS078	Descartes_RZ	Korea	Areum Agriculture	Butterhead type	GBS, Fluidigm
	79	LS079	Crunchita	Korea	Areum Agriculture	Cos type	GBS, Fluidigm
	80	LS080	Early_circle	Korea	Green Heart Bio	Unknown	GBS, Fluidigm
	81	LS081	Rafael	Korea	Areum Agriculture	Cos type	GBS, Fluidigm
	82	LS082	Ttukseom_cheongchukmyeon	Korea	Evergreen Seed	Frisée d'Amérique type	GBS, Fluidigm
	83	LS083	Flandria	Korea	Areum Agriculture	Butterhead type	GBS, Fluidigm
	84	LS084	Spring_king	Korea	Dailim Seed	Unknown	GBS, Fluidigm
	85	LS085	Gradara_RZ	Korea	Areum Agriculture	Cos type	GBS, Fluidigm
	86	LS086	Dongbujeokoak	Korea	Farm Hannong	Oakleaf type	GBS, Fluidigm
	87	LS087	Romaine_heart	Korea	Asia Seed	Cos type	GBS, Fluidigm
	88	LS088	Sunred_chima	Korea	KMS	Cos type	GBS, Fluidigm
	89	LS089	Dark_choco	Korea	Seed One	Frisée d'Amérique type	GBS, Fluidigm
	90	LS090	Dongoyeoreum_cheongchima	Korea	Dongoh Seed	Cos type	GBS, Fluidigm
	91	LS091	Expedition	Netherlands	Netherlands	Unknown	Fluidigm
	92	LS092	Raugini	Netherlands	Netherlands	Unknown	Fluidigm
	93	LS093	RodagioGo	Netherlands	Netherlands	Unknown	Fluidigm
	94	LS094	Sartre	Netherlands	Netherlands	Unknown	Fluidigm
	95	LS095	VIZIR	Netherlands	Netherlands	Unknown	Fluidigm
	a Rural Development Administration
